# Supplementary material for: Identification of genes that promote PI3K pathway activation and prostate tumour formation
Source: Oncogene. 2024 Apr 23;43(24):1824–35. doi: 10.1038/s41388-024-03028-x (PMC11164682; doi:10.1038/s41388-024-03028-x)
Supplement: Supplementary file 2 — Table S1 [file 41388_2024_3028_MOESM2_ESM.xlsx]

## Sheet: piggyBac int
Sample ID	Sample Name	chromosome	strand	pos	reads	gene
D080021	80_VP	1	+	8391261	1	Sntg1
D080054	408_LP1	1	-	9277058	4	Sntg1
D990013	1092 DP	1	+	9541765	1	Rrs1
D080010	3619_LP	1	-	10244617	1836	no gene
D080006	3924_AP	1	-	10244618	3	no gene
D080031	4446_AP	1	+	10384873	1	Cpa6
D720030	1790 LP1	1	+	11088027	8	Prex2
D080024	327_LP2	1	-	13083990	464	no gene
D080030	613_AP1	1	+	13851778	2	no gene
D080059	78_LP	1	+	14026723	48	no gene
D720044	3990 LP2	1	-	14298193	1	Eya1
D720019	1228 LP	1	+	14665982	1217	no gene
D720049	4392 DP1	1	+	14710872	3	no gene
D080010	3619_LP	1	+	15805432	1020	no gene
D080006	3924_AP	1	+	15805433	2	no gene
D080056	413_AP2	1	+	16738469	309	no gene
D080024	327_LP2	1	-	19284178	1	no gene
D080059	78_LP	1	+	20099140	1	Pkhd1
D080051	78_LP2	1	-	20507420	1	Pkhd1
D080005	218_DP	1	+	20557023	1	Pkhd1
D080055	410_AP2	1	-	23363320	43	no gene
D080061	413_DP	1	+	27207242	22	no gene
D080021	80_VP	1	-	29504817	2	no gene
D080009	3619_DP2	1	+	33302126	937	no gene
D080005	218_DP	1	+	33302127	4	no gene
D080052	80_DP1	1	+	36369939	1	no gene
D080056	413_AP2	1	+	38476020	63	Aff3
D080021	80_VP	1	-	39140192	1	no gene
D720037	4272 AP2	1	-	39615513	14	no gene
D080023	327_DP	1	-	40279743	69	Il1r1
D080022	196_LP	1	-	40279744	1	Il1r1
D080048	4766_LP	1	-	40355512	1	Il1rl2
D080022	196_LP	1	+	40386146	495	no gene
D720025	1381 LP1	1	-	43164454	147	no gene
D080031	4446_AP	1	-	46564300	1	no gene
D720025	1381 LP1	1	-	48415407	1	no gene
D080009	3619_DP2	1	-	48871747	2	no gene
D720003	815 LP2	1	-	51451752	49	no gene
D080021	80_VP	1	-	53116858	1	no gene
D080040	406_DP	1	-	57830899	1	Spats2l
D720003	815 LP2	1	-	58784365	592	no gene
D720008	743 LP2	1	-	58784367	1	no gene
D720012	743 LP1	1	-	58784367	1	no gene
D720003	815 LP2	1	+	60786773	1	2310016D23Rik
D720062	334 DP2	1	-	61311503	1230	no gene
D080047	4446_LP	1	-	62228412	2	Pard3b
D990001	659 LP2	1	+	62441601	220	Pard3b
D080005	218_DP	1	+	64220361	1	no gene
D080055	410_AP2	1	-	68291327	4	Erbb4
D080047	4446_LP	1	+	69591416	1	Ikzf2
D080061	413_DP	1	+	74249542	1	Arpc2
D720064	3904 LP	1	+	75230026	1	A630095N17Rik
D080025	327_AP1	1	-	77168118	60	no gene
D080047	4446_LP	1	-	78489458	152	no gene
D080038	81_DP1	1	-	81913265	516	no gene
D080010	3619_LP	1	+	82724592	1	C430014B12Rik
D080056	413_AP2	1	-	85196924	11	C130026I21Rik
D080056	413_AP2	1	+	85330048	12	Gm16025
D080049	4973_LP	1	+	88277048	29	Hjurp
D080048	4766_LP	1	-	88377114	119	Trpm8
D720012	743 LP1	1	+	88927088	14	no gene
D720061	218 VP	1	-	89416079	71	no gene
D720067	3345 1	1	-	89416081	1	no gene
D080023	327_DP	1	-	90615707	154	no gene
D080022	196_LP	1	-	90615708	2	no gene
D720011	816 DP	1	-	90766883	373	Col6a3
D720008	743 LP2	1	-	90766884	3	Col6a3
D720007	743 VP	1	-	90766885	6	Col6a3
D720012	743 LP1	1	-	90766885	1	Col6a3
D990001	659 LP2	1	-	90766885	2	Col6a3
D990010	4976 DP2	1	-	90766885	1	Col6a3
D720006	659 LP1	1	-	90766886	1	Col6a3
D990004	4976 DP3	1	-	90766886	1	Col6a3
D080029	413_LP	1	+	91524806	38	Traf3ip1
D080011	296_LP	1	+	92084831	1088	Hdac4
D080003	3904_AP	1	+	92084832	7	Hdac4
D080008	3619_DP	1	+	92084832	1	Hdac4
D080030	613_AP1	1	-	95545255	8	no gene
D720061	218 VP	1	-	97276992	2	no gene
D080021	80_VP	1	+	97513593	4	no gene
D080009	3619_DP2	1	+	100748746	1	no gene
D720062	334 DP2	1	-	105045874	1	no gene
D080052	80_DP1	1	-	108960943	10	no gene
D080025	327_AP1	1	-	114400450	2	no gene
D080030	613_AP1	1	-	118343634	16	no gene
D080022	196_LP	1	-	121098970	1	B230209K01Rik
D080059	78_LP	1	-	121349587	3	no gene
D080049	4973_LP	1	+	125540229	11	no gene
D080061	413_DP	1	+	127155353	2	no gene
D080056	413_AP2	1	-	127881977	1	Rab3gap1
D720064	3904 LP	1	-	133016259	1	Mdm4
D080030	613_AP1	1	+	133181092	163	no gene
D080055	410_AP2	1	-	133835992	1	no gene
D080022	196_LP	1	-	140410523	2	Kcnt2
D080022	196_LP	1	-	140589925	5	Kcnt2
D720003	815 LP2	1	-	143086681	2	no gene
D080029	413_LP	1	-	146199655	35	no gene
D990007	216 AP1	1	+	147857955	5	no gene
D080056	413_AP2	1	-	148486018	1	no gene
D080039	327_AP2	1	+	151619879	10	Fam129a
D720015	1088 AP	1	-	153892953	832	5830403L16Rik;Teddm1
D720018	1217 LP	1	-	153892953	1	5830403L16Rik;Teddm1
D720019	1228 LP	1	-	153892954	1	5830403L16Rik;Teddm1
D080009	3619_DP2	1	+	154214512	1	no gene
D080010	3619_LP	1	+	154214512	522	no gene
D080022	196_LP	1	-	154488922	118	Cacna1e
D080040	406_DP	1	-	158057713	2	no gene
D720051	4570 DP2	1	-	158808351	776	Pappa2
D080030	613_AP1	1	+	160312528	1	Rabgap1l
D720061	218 VP	1	+	160383175	1	Rabgap1l
D080021	80_VP	1	-	161070363	3	Dars2
D080009	3619_DP2	1	-	161130903	7	Klhl20
D080059	78_LP	1	-	161718372	123	no gene
D080052	80_DP1	1	-	161718374	1	no gene
D080053	81_LP	1	-	161718374	1	no gene
D080013	3907_DP	1	-	162021358	1	Pigc;Dnm3
D720025	1381 LP1	1	+	162757887	70	no gene
D080030	613_AP1	1	+	165383146	3	Dcaf6
D080022	196_LP	1	-	170895430	1396	no gene
D080023	327_DP	1	-	170895432	1	no gene
D080013	3907_DP	1	+	171342421	1	Nit1
D990013	1092 DP	1	-	172136891	4	no gene
D080011	296_LP	1	+	173039438	1553	no gene
D720029	1729 LP1	1	+	173057665	1	no gene
D720041	4573 LP2	1	+	173244059	2	no gene
D080049	4973_LP	1	+	175097329	7	Rgs7
D080058	4979_DP	1	-	179271036	4	Smyd3
D080023	327_DP	1	+	181083557	1	no gene
D080052	80_DP1	1	+	186045471	165	no gene
D720027	1791 LP1	1	-	186146026	1	no gene
D080010	3619_LP	1	+	186666922	5	Tgfb2
D080049	4973_LP	1	+	193530943	931	no gene
D080025	327_AP1	1	+	194980211	87	A330023F24Rik
D720064	3904 LP	2	+	5972007	1	Upf2
D720007	743 VP	2	+	6909068	28	Celf2
D080048	4766_LP	2	+	7447551	1	Celf2
D080056	413_AP2	2	+	10082524	4	Kin
D080048	4766_LP	2	-	10195018	30	Itih5
D080010	3619_LP	2	-	11192554	1	Prkcq
D080059	78_LP	2	-	11279148	188	Prkcq
D080056	413_AP2	2	-	11286794	8	Prkcq
D080009	3619_DP2	2	-	16828000	66	no gene
D080054	408_LP1	2	-	17725008	140	Nebl
D720064	3904 LP	2	-	18133333	19	Mllt10
D720061	218 VP	2	+	21384411	24	Gpr158
D080012	3647_DP	2	-	24851270	10	Ehmt1
D080049	4973_LP	2	-	28383047	2	no gene
D080031	4446_AP	2	-	28499669	1	Gbgt1
D720063	334 LP2	2	-	29414003	1580	Med27
D080049	4973_LP	2	+	30845758	160	Prrx2
D080049	4973_LP	2	-	31936171	57	Lamc3
D080061	413_DP	2	-	34626400	39	no gene
D080061	413_DP	2	-	34875303	245	Cutal
D080051	78_LP2	2	+	35069432	5	no gene
D080010	3619_LP	2	-	35140799	1	Cep110
D720064	3904 LP	2	+	37642311	1	Strbp
D080012	3647_DP	2	-	38171588	1	Dennd1a
D080008	3619_DP	2	+	40373993	1	no gene
D080021	80_VP	2	-	40892811	5	Lrp1b
D080048	4766_LP	2	-	48215016	1	Gm13481
D990015	78 DP1	2	-	48978627	1052	Mdb5
D080047	4446_LP	2	-	49468073	1	Epc2
D080049	4973_LP	2	-	49642218	2	Kif5c
D720017	1092 LP	2	+	50306876	1	Gm13483
D080023	327_DP	2	+	51091618	1	no gene
D080009	3619_DP2	2	-	51664944	2	Gm13490
D080021	80_VP	2	-	51664945	4	Gm13490
D080012	3647_DP	2	-	51786078	2	no gene
D720004	1381 DP	2	+	52131224	1064	no gene
D720008	743 LP2	2	+	52131225	1	no gene
D080012	3647_DP	2	-	53983739	7	no gene
D080032	4766_AP	2	-	58571066	3	Upp2
D080048	4766_LP	2	-	59131366	1	Ccdc148
D080055	410_AP2	2	+	59256362	3	Pkp4
D080041	408_AP	2	-	59770284	12	Tanc1
D080023	327_DP	2	+	60877481	1	Rbms1
D080058	4979_DP	2	+	61033652	53	no gene
D720027	1791 LP1	2	+	62646455	10	no gene
D720037	4272 AP2	2	-	63089697	10	Kcnh7
D080047	4446_LP	2	-	63274965	1	no gene
D080025	327_AP1	2	+	65331480	2	Slc38a11
D080058	4979_DP	2	+	67057835	1	no gene
D720040	4573 LP1	2	+	68428039	104	Stk39
D080024	327_LP2	2	+	68461837	5	Stk39
D080024	327_LP2	2	+	71946919	2	no gene
D080025	327_AP1	2	-	72024289	1	Rapgef4
D080041	408_AP	2	-	72296297	5	Zak
D080037	80_LP	2	+	74100394	1	no gene
D080030	613_AP1	2	-	76598170	33	Osbpl6
D080022	196_LP	2	-	80304059	573	no gene
D080014	334_LP	2	+	80616744	1	no gene
D080033	4973_DP2	2	-	86799374	1	no gene
D080014	334_LP	2	-	87009251	2	no gene
D720061	218 VP	2	+	88809154	1	no gene
D080005	218_DP	2	+	90795671	64	Agbl2
D720045	3990 DP2	2	+	91706216	2	Atg13
D080061	413_DP	2	-	92315886	1	Phf21a
D080055	410_AP2	2	-	94760548	86	no gene
D080008	3619_DP	2	-	96743827	801	Lrrc4c
D080033	4973_DP2	2	-	97314134	1	Lrrc4c
D080012	3647_DP	2	+	98662239	1	Gm10801
D990001	659 LP2	2	+	99049300	1	no gene
D080008	3619_DP	2	+	99166690	1	no gene
D720059	216 AP2	2	+	103531253	284	no gene
D080052	80_DP1	2	-	106431157	1	no gene
D080058	4979_DP	2	-	110764622	1	Ano3
D080009	3619_DP2	2	-	112986812	1	Ryr3
D080022	196_LP	2	-	121004957	1	Tmem62
D720010	816 LP	2	-	122093624	7	Spg11
D080012	3647_DP	2	+	122221757	1	no gene
D720052	327 LP1	2	+	122539602	1	no gene
D720003	815 LP2	2	+	122701455	25	Slc30a4
D080059	78_LP	2	+	124428315	43	Sema6d
D080025	327_AP1	2	-	124552374	1	Sema6d
D080022	196_LP	2	+	127995551	1	Acoxl
D080013	3907_DP	2	-	129569223	1	no gene
D080009	3619_DP2	2	+	129781567	1	no gene
D080047	4446_LP	2	+	130854582	1	4930402H24Rik
D080052	80_DP1	2	+	131038095	3	no gene
D720012	743 LP1	2	-	131397584	2	no gene
D720051	4570 DP2	2	-	132561361	577	Gpcpd1
D720059	216 AP2	2	-	132561365	1	Gpcpd1
D720003	815 LP2	2	-	133770745	2802	no gene
D720008	743 LP2	2	-	133770745	1	no gene
D720010	816 LP	2	-	133770745	1	no gene
D080061	413_DP	2	+	138361189	11	Btbd3
D080055	410_AP2	2	+	138914847	108	no gene
D080051	78_LP2	2	+	138914848	1	no gene
D080058	4979_DP	2	+	139080145	190	no gene
D990008	413_AP1	2	-	139509439	1	Sptlc3
D080005	218_DP	2	-	145096895	1	no gene
D080054	408_LP1	2	-	146586678	7	no gene
D720062	334 DP2	2	-	146633959	1300	no gene
D720063	334 LP2	2	-	150732375	2	no gene
D080047	4446_LP	2	-	153756673	1	Mapre1
D720061	218 VP	2	-	154035802	1	no gene
D080029	413_LP	2	+	156163922	2	Rbm39
D990009	413 VP	2	+	157034846	1	Soga1
D080022	196_LP	2	-	158479201	15	Ralgapb
D080024	327_LP2	2	-	161823724	2	Ptprt
D080022	196_LP	2	-	162699697	1	no gene
D080012	3647_DP	2	+	163892850	2	Rims4
D080021	80_VP	2	-	166209413	738	no gene
D080030	613_AP1	2	-	169514284	1	no gene
D080010	3619_LP	2	-	170432288	3783	no gene
D080006	3924_AP	2	-	170432290	7	no gene
D080008	3619_DP	2	-	170432290	1	no gene
D720054	4390 DP2	2	+	174283828	7	Nespos
D720040	4573 LP1	2	-	178498489	24	no gene
D080024	327_LP2	2	+	180050410	3	Ss18l1
D080049	4973_LP	2	-	180170437	5	no gene
D720012	743 LP1	2	+	180627152	1	Tcfl5
D080021	80_VP	3	+	4328980	1	no gene
D080022	196_LP	3	+	5406445	124	Zfhx4
D720062	334 DP2	3	+	8244698	3	no gene
D080037	80_LP	3	+	8289215	2	no gene
D080032	4766_AP	3	-	9885002	35	no gene
D720041	4573 LP2	3	+	10211831	12	no gene
D080008	3619_DP	3	-	11626384	1	no gene
D080047	4446_LP	3	+	11954079	154	no gene
D720025	1381 LP1	3	+	12994849	1	no gene
D080010	3619_LP	3	+	13597080	1	no gene
D720012	743 LP1	3	-	14579213	1	E2f5
D720021	1166 LP2	3	+	16271835	1	no gene
D720025	1381 LP1	3	+	16271835	150	no gene
D720062	334 DP2	3	+	20362816	1	Agtr1b
D080022	196_LP	3	+	22906716	1	no gene
D080012	3647_DP	3	-	24532319	82	no gene
D080049	4973_LP	3	-	25823516	192	Nlgn1
D080051	78_LP2	3	-	25823519	1	Nlgn1
D080049	4973_LP	3	-	27273200	17	Nceh1
D080055	410_AP2	3	+	27584661	20	Fndc3b
D080029	413_LP	3	+	28402682	2	Tnik
D080009	3619_DP2	3	+	28781988	62	Eif5a2
D080056	413_AP2	3	+	32015779	26	Kcnmb2
D080008	3619_DP	3	+	33702295	2	no gene
D080037	80_LP	3	+	34034520	27	Fxr1
D080031	4446_AP	3	+	35693288	296	no gene
D080030	613_AP1	3	+	35693289	2	no gene
D080021	80_VP	3	+	35720878	2	no gene
D080039	327_AP2	3	-	35841462	5	Atp11b
D080049	4973_LP	3	+	37073790	4	Adad1
D720052	327 LP1	3	-	38765108	6	no gene
D720052	327 LP1	3	+	39996034	1	no gene
D080021	80_VP	3	-	41479546	2	no gene
D720025	1381 LP1	3	-	41847201	4	no gene
D080032	4766_AP	3	-	44307640	2	no gene
D720037	4272 AP2	3	+	50621569	21	no gene
D720010	816 LP	3	+	51900080	1	Maml3
D080005	218_DP	3	-	54272392	179	Trpc4
D080055	410_AP2	3	-	55039775	182	no gene
D080048	4766_LP	3	+	56647361	12	no gene
D080030	613_AP1	3	+	60408497	49	no gene
D720047	4388 LP1	3	+	60437784	3	no gene
D080058	4979_DP	3	-	60630979	131	no gene
D080046	613_AP2	3	-	63494114	152	no gene
D080045	587_AP	3	-	63494117	1	no gene
D080041	408_AP	3	+	65001140	1	no gene
D080008	3619_DP	3	+	65707966	1	Lekr1
D080013	3907_DP	3	+	68231915	1	Schip1
D080058	4979_DP	3	+	72448585	7	no gene
D080058	4979_DP	3	-	72514931	1	no gene
D080024	327_LP2	3	+	73630282	4	no gene
D720025	1381 LP1	3	-	74350308	1	no gene
D080029	413_LP	3	+	75428632	21	Wdr49
D990002	1158 DP	3	+	79573530	1	Fnip2
D720036	4272 AP1	3	+	81090450	1	Pdgfc
D080046	613_AP2	3	+	82709333	7	no gene
D080055	410_AP2	3	-	83748778	181	no gene
D080024	327_LP2	3	+	84341915	261	no gene
D080051	78_LP2	3	-	84501289	1	Arfip1
D080021	80_VP	3	-	84999583	1	Arfip1
D720054	4390 DP2	3	+	86763267	39	Lrba
D080041	408_AP	3	+	87133650	22	Kirrel
D080039	327_AP2	3	+	87930846	3	Isg20l2
D080046	613_AP2	3	-	90083620	58	Tpm3
D080039	327_AP2	3	-	92615272	3	no gene
D080041	408_AP	3	-	93547388	5	no gene
D080053	81_LP	3	-	95115672	1	Vps72
D990006	4976 LP1	3	+	98368471	193	no gene
D990009	413 VP	3	+	98986164	4	no gene
D080006	3924_AP	3	+	99504750	1	no gene
D720025	1381 LP1	3	-	99532322	1	no gene
D080022	196_LP	3	-	100438764	4	no gene
D080059	78_LP	3	-	104057311	23	Magi3
D990001	659 LP2	3	+	108843401	4	Stxbp3
D720050	4392 LP1	3	+	113218288	96	no gene
D080049	4973_LP	3	+	113539084	1	no gene
D080054	408_LP1	3	-	113646652	21	no gene
D720064	3904 LP	3	-	113840629	1	no gene
D080061	413_DP	3	+	115583838	2	no gene
D080058	4979_DP	3	-	115956530	1	Slc30a7
D720057	78 DP	3	+	116394439	57	Cdc14a
D080029	413_LP	3	+	118976090	16	Dpyd
D080022	196_LP	3	-	120186216	164	no gene
D720030	1790 LP1	3	+	121444030	5	Cnn3
D080061	413_DP	3	+	123147882	1	Synpo2
D080055	410_AP2	3	+	123446646	7	no gene
D080056	413_AP2	3	-	123636149	271	Ndst3
D080030	613_AP1	3	-	124168231	35	no gene
D080009	3619_DP2	3	+	125741853	20	no gene
D720025	1381 LP1	3	+	126674554	1	Camk2d
D080059	78_LP	3	-	128547258	5	no gene
D080009	3619_DP2	3	-	128644083	16	no gene
D080056	413_AP2	3	-	131593745	208	Papss1
D080048	4766_LP	3	-	132938562	1	Npnt
D080013	3907_DP	3	-	133478030	1	Tet2
D080021	80_VP	3	-	134191486	1	Gm26691
D080054	408_LP1	3	+	135388488	81	Slc9b1
D080054	408_LP1	3	-	135556567	160	Manba
D080009	3619_DP2	3	+	136097461	5	Bank1
D080052	80_DP1	3	+	136097461	2	Bank1
D080053	81_LP	3	+	136693552	2	Ppp3ca
D080022	196_LP	3	-	136728082	60	Ppp3ca
D720003	815 LP2	3	-	137880749	3	Dnajb14
D080049	4973_LP	3	+	137903531	48	Dnajb14
D720025	1381 LP1	3	+	141302512	19	no gene
D080021	80_VP	3	-	145453293	1131	Col24a1
D720015	1088 AP	3	+	145608643	41	no gene
D720003	815 LP2	3	-	146046810	2	Wdr63
D720047	4388 LP1	3	+	147425180	6	no gene
D080021	80_VP	3	+	147515374	1	no gene
D080022	196_LP	3	-	148676196	507	no gene
D080021	80_VP	3	-	153405152	1	St6galnac3
D720055	4390 AP1	3	-	155899806	3073	no gene
D990006	4976 LP1	3	-	155899807	3772	no gene
D990001	659 LP2	3	-	155899809	1	no gene
D990002	1158 DP	3	-	155899809	1	no gene
D080024	327_LP2	3	-	158630320	1	no gene
D990017	4570 DP1	4	-	5044685	1	no gene
D080031	4446_AP	4	-	6310459	1	no gene
D080022	196_LP	4	+	7929868	21	no gene
D080012	3647_DP	4	+	9955808	1	no gene
D720003	815 LP2	4	-	13186893	1	no gene
D990006	4976 LP1	4	-	13932887	7	Gm11823
D080012	3647_DP	4	+	15425219	17	no gene
D080039	327_AP2	4	+	17927780	1	Mmp16
D080014	334_LP	4	+	19853889	14	no gene
D990020	4272 DP1	4	-	20199694	1	Nkain3
D080023	327_DP	4	-	23191521	382	no gene
D080022	196_LP	4	-	23191522	4	no gene
D080025	327_AP1	4	-	23802558	12	no gene
D080041	408_AP	4	+	24864524	1	no gene
D080009	3619_DP2	4	+	27754220	2	no gene
D080030	613_AP1	4	-	32295480	6	Bach2
D080022	196_LP	4	+	33560033	1	no gene
D720052	327 LP1	4	+	34836559	48	Zfp292
D720019	1228 LP	4	-	35032916	2147	Mob3b
D720017	1092 LP	4	-	35032918	2	Mob3b
D080011	296_LP	4	-	36221945	1	Lingo2
D990020	4272 DP1	4	+	36663362	25	Lingo2
D080024	327_LP2	4	-	38908180	1	no gene
D720064	3904 LP	4	+	42945323	328	no gene
D080008	3619_DP	4	+	46049262	429	Tmod1
D080021	80_VP	4	+	47956967	1	no gene
D080009	3619_DP2	4	+	50815103	524	no gene
D080005	218_DP	4	+	50815104	3	no gene
D080059	78_LP	4	-	51296469	1	no gene
D080058	4979_DP	4	-	53864725	58	no gene
D080022	196_LP	4	-	55005155	14	Zfp462
D080031	4446_AP	4	-	55387329	17	Rad23b
D080053	81_LP	4	+	55709019	23	no gene
D080052	80_DP1	4	+	55868159	3	no gene
D080052	80_DP1	4	-	58512746	4	Lpar1
D080011	296_LP	4	+	59399887	17	Susd1
D720052	327 LP1	4	-	59535596	460	Ptbp3
D720027	1791 LP1	4	-	61899648	20	no gene
D080047	4446_LP	4	+	63840451	2	Tnfsf8
D720008	743 LP2	4	+	66085375	18	Astn2
D080051	78_LP2	4	-	66416644	52	no gene
D080009	3619_DP2	4	+	66495229	1	no gene
D080048	4766_LP	4	-	66956238	36	no gene
D080029	413_LP	4	+	67704344	1	no gene
D720025	1381 LP1	4	+	70106261	3	no gene
D080052	80_DP1	4	+	71316859	9	no gene
D080029	413_LP	4	-	71838720	33	no gene
D080056	413_AP2	4	+	73568607	58	no gene
D080021	80_VP	4	+	75117883	1	no gene
D720052	327 LP1	4	+	75612318	18	no gene
D990001	659 LP2	4	-	76447185	19	Ptprd
D080008	3619_DP	4	+	80046909	1	no gene
D080048	4766_LP	4	-	80338421	35	no gene
D080058	4979_DP	4	+	81920276	5	no gene
D720037	4272 AP2	4	+	81920276	6	no gene
D080024	327_LP2	4	-	85721964	1	Gm12680
D080041	408_AP	4	-	86527204	19	Fam154a
D080005	218_DP	4	+	88188019	199	Focad
D080046	613_AP2	4	+	89404475	2	no gene
D080048	4766_LP	4	-	92856069	3	no gene
D080040	406_DP	4	-	94529877	1	Caap1
D080032	4766_AP	4	-	97920036	92	Nfia
D990001	659 LP2	4	+	103335201	3	Oma1
D720064	3904 LP	4	-	106765557	7	Acot11
D080022	196_LP	4	+	106960161	26	Ssbp3
D080031	4446_AP	4	-	109455208	105	Rnf11
D080030	613_AP1	4	-	109455209	1	Rnf11
D080012	3647_DP	4	-	109765174	1	Faf1
D720062	334 DP2	4	-	110100427	1	no gene
D080040	406_DP	4	-	110100463	1	no gene
D080030	613_AP1	4	-	111952799	51	no gene
D080008	3619_DP	4	-	111961079	1	no gene
D080024	327_LP2	4	+	116065896	1	no gene
D720041	4573 LP2	4	-	116196464	1	no gene
D080055	410_AP2	4	+	117713946	239	no gene
D080008	3619_DP	4	-	118654249	2	no gene
D080021	80_VP	4	-	120363232	1	no gene
D080025	327_AP1	4	-	121045819	109	Col9a2
D080011	296_LP	4	+	129737155	14	Khdrbs1
D080059	78_LP	4	+	130352443	4	Zcchc17
D080061	413_DP	4	-	133367070	1	no gene
D080022	196_LP	4	-	134621723	948	Man1c1
D080023	327_DP	4	-	134621724	1	Man1c1
D080009	3619_DP2	4	+	134922916	29	no gene
D080022	196_LP	4	+	135981712	6	Pithd1
D720019	1228 LP	4	-	139096640	118	no gene
D080057	4976_DP1	4	+	139808563	82	Pax7
D080033	4973_DP2	4	-	144014442	5	no gene
D720064	3904 LP	4	-	146938548	1	Gm26573
D720052	327 LP1	4	-	147269347	1	C230088H06Rik;Gm26624
D080024	327_LP2	4	-	147550396	1	no gene
D080029	413_LP	4	+	148558133	8	no gene
D080033	4973_DP2	4	+	148890780	1	Casz1
D080008	3619_DP	4	+	152111298	2	Plekhg5
D080012	3647_DP	4	+	152111298	123	Plekhg5
D080047	4446_LP	5	-	3173779	133	no gene
D080022	196_LP	5	+	4210418	1	no gene
D720029	1729 LP1	5	+	4692482	2	no gene
D080037	80_LP	5	+	4970829	5	Cdk14
D080030	613_AP1	5	-	5443734	16	1700015F17Rik
D080041	408_AP	5	+	9160814	3	Dmtf1
D720059	216 AP2	5	+	9613603	1	Grm3
D080056	413_AP2	5	-	12249784	33	no gene
D720040	4573 LP1	5	-	12597564	27	no gene
D080013	3907_DP	5	-	12756639	2	no gene
D990009	413 VP	5	-	13628965	178	no gene
D990001	659 LP2	5	-	13628966	1	no gene
D080053	81_LP	5	+	14534211	2	Pclo;Gm26918
D720025	1381 LP1	5	+	15725015	1	no gene
D080022	196_LP	5	+	18097314	818	no gene
D720041	4573 LP2	5	+	18517335	1	no gene
D720064	3904 LP	5	-	18657520	196	no gene
D080037	80_LP	5	-	19618644	76	Magi2
D720040	4573 LP1	5	+	19799036	4	Magi2
D720037	4272 AP2	5	+	21746874	7	Pmpcb
D720040	4573 LP1	5	-	25531884	27	no gene
D080038	81_DP1	5	-	27016047	1	Dpp6
D080040	406_DP	5	-	27016047	19	Dpp6
D720049	4392 DP1	5	+	28170122	11	En2
D080006	3924_AP	5	+	28170152	3	En2
D080011	296_LP	5	+	28170152	9	En2
D080024	327_LP2	5	+	28170152	2	En2
D720052	327 LP1	5	+	28170152	8	En2
D080053	81_LP	5	-	28387287	11	Rbm33
D080039	327_AP2	5	-	32202975	2	no gene
D080025	327_AP1	5	-	34583379	3	Add1
D990006	4976 LP1	5	-	38884501	3	no gene
D080024	327_LP2	5	+	39922065	1	no gene
D720052	327 LP1	5	+	41133642	1	no gene
D080047	4446_LP	5	-	41404177	1	no gene
D080048	4766_LP	5	+	41417905	17	no gene
D080059	78_LP	5	-	41481468	3	no gene
D080012	3647_DP	5	-	44362401	48	no gene
D080008	3619_DP	5	-	46007929	1	no gene
D990001	659 LP2	5	+	47376133	39	no gene
D080039	327_AP2	5	+	48679197	6	Kcnip4
D720061	218 VP	5	+	48903964	2	Kcnip4
D080055	410_AP2	5	-	51611947	102	no gene
D080056	413_AP2	5	-	53775563	1	no gene
D080058	4979_DP	5	+	55080345	1	no gene
D720052	327 LP1	5	-	56076901	970	no gene
D720003	815 LP2	5	-	56732503	1	no gene
D720029	1729 LP1	5	+	58698021	10	no gene
D080011	296_LP	5	+	61876644	1	no gene
D080009	3619_DP2	5	+	61881651	4	no gene
D080024	327_LP2	5	+	63343729	1	no gene
D080058	4979_DP	5	-	64300446	43	Tbc1d1
D080025	327_AP1	5	+	64701814	43	no gene
D720029	1729 LP1	5	+	64933498	188	no gene
D720015	1088 AP	5	-	66888273	40	Limch1
D080025	327_AP1	5	-	66896145	21	Limch1
D080032	4766_AP	5	+	68952558	1	no gene
D720018	1217 LP	5	-	72412418	8	Corin
D080039	327_AP2	5	+	72605044	9	Cnga1
D720023	1158 AP	5	-	73167101	2	Fryl
D720019	1228 LP	5	-	73167102	1	Fryl
D080056	413_AP2	5	+	73590692	1	no gene
D720025	1381 LP1	5	-	73840966	1	no gene
D720052	327 LP1	5	+	74457088	30	Scfd2
D990006	4976 LP1	5	-	76068249	5707	no gene
D990002	1158 DP	5	-	76068251	13	no gene
D990005	4392 AP1	5	-	76068251	1	no gene
D720014	1088 LP	5	+	76971212	1	no gene
D720015	1088 AP	5	+	76971212	1	no gene
D720019	1228 LP	5	+	76971212	4	no gene
D720023	1158 AP	5	+	76971212	28	no gene
D720051	4570 DP2	5	+	77086627	5	no gene
D990001	659 LP2	5	+	80720568	120	no gene
D080021	80_VP	5	-	85856682	261	no gene
D080022	196_LP	5	+	88765783	1	Dck
D720069	4804 AP1	5	+	89783492	869	Adamts3
D720065	3906 AP	5	+	89783493	1	Adamts3
D080040	406_DP	5	+	90737149	3	no gene
D080051	78_LP2	5	-	90876232	1	no gene
D080052	80_DP1	5	-	90876232	39	no gene
D080056	413_AP2	5	-	91466125	9	no gene
D080047	4446_LP	5	+	91521680	1	Parm1
D080029	413_LP	5	+	92969295	1	no gene
D080041	408_AP	5	-	93303629	15	no gene
D080010	3619_LP	5	+	96917870	139	no gene
D720064	3904 LP	5	-	99922499	2	no gene
D720052	327 LP1	5	+	102385875	1	no gene
D080013	3907_DP	5	-	103205219	1	Mapk10
D080049	4973_LP	5	-	103858514	6	no gene
D080039	327_AP2	5	+	105573056	1	Lrrc8c
D720061	218 VP	5	+	106644206	959	RP24-421H18.2;Zfp644
D720025	1381 LP1	5	-	109633390	9	no gene
D080012	3647_DP	5	-	110258031	2202	no gene
D080008	3619_DP	5	-	110258032	16	no gene
D080011	296_LP	5	-	110258034	2	no gene
D080051	78_LP2	5	+	110387367	1	Fbrsl1;Gm26711
D080055	410_AP2	5	+	110387367	423	Fbrsl1;Gm26711
D720017	1092 LP	5	+	112521007	142	Sez6l
D080049	4973_LP	5	+	112950837	28	Adrbk2
D080051	78_LP2	5	+	112950837	1	Adrbk2
D080024	327_LP2	5	-	113859772	1	Coro1c
D080045	587_AP	5	+	115385595	212	Gm13832
D720015	1088 AP	5	+	117045114	698	no gene
D720029	1729 LP1	5	-	117434368	2	Ksr2
D990013	1092 DP	5	-	122507360	1	Atp2a2
D080041	408_AP	5	-	122526800	90	no gene
D080046	613_AP2	5	-	126581698	7	no gene
D080008	3619_DP	5	+	127277274	1	Tmem132c;1700085B03Rik
D720019	1228 LP	5	-	130393294	3	Caln1
D720021	1166 LP2	5	-	130393294	1	Caln1
D720023	1158 AP	5	-	130393294	15	Caln1
D080022	196_LP	5	+	131993464	9	Auts2
D080022	196_LP	5	+	132670771	1	no gene
D080056	413_AP2	5	-	133180989	81	no gene
D720003	815 LP2	5	-	133772747	18	no gene
D080021	80_VP	5	+	138155358	2626	Zfp113
D080024	327_LP2	5	+	138155359	2	Zfp113
D080058	4979_DP	5	-	139197258	77	no gene
D080058	4979_DP	5	+	140210740	43	Mad1l1;Gm16120
D080047	4446_LP	5	+	140413377	1	no gene
D080047	4446_LP	5	-	143235913	1	Zfp12
D990002	1158 DP	5	+	144661051	4	no gene
D720020	1166 LP1	5	-	144731820	131	no gene
D720025	1381 LP1	5	-	145753278	1	no gene
D080009	3619_DP2	6	-	4319276	1	no gene
D080052	80_DP1	6	+	5229127	22	Pon3
D080013	3907_DP	6	+	6664542	1	Gm20618
D080013	3907_DP	6	-	7140501	1	no gene
D080009	3619_DP2	6	+	8796705	1	no gene
D990008	413_AP1	6	+	9764697	1	no gene
D080047	4446_LP	6	+	11163727	1	no gene
D080010	3619_LP	6	-	16963646	54	no gene
D080029	413_LP	6	+	17597087	28	no gene
D080013	3907_DP	6	+	18811829	1	no gene
D080055	410_AP2	6	+	18819525	10	no gene
D080046	613_AP2	6	+	19267511	2	no gene
D720025	1381 LP1	6	-	20161323	4	no gene
D080012	3647_DP	6	+	22888341	9	Ptprz1
D080059	78_LP	6	+	25138728	182	no gene
D080023	327_DP	6	-	26655620	1	no gene
D080022	196_LP	6	-	31687022	1	Gm13847
D720061	218 VP	6	-	35489551	1	no gene
D720003	815 LP2	6	+	35673177	3	no gene
D720003	815 LP2	6	+	37674238	1	no gene
D080031	4446_AP	6	-	40511009	1	no gene
D720006	659 LP1	6	-	40645275	78	Mgam
D080052	80_DP1	6	-	41362823	99	no gene
D080009	3619_DP2	6	+	45961502	5	Cntnap2
D720054	4390 DP2	6	-	47504252	2	Cul1
D080048	4766_LP	6	-	50588812	26	5430402O13Rik;4921507P07Rik
D080052	80_DP1	6	+	51752584	83	no gene
D720052	327 LP1	6	+	52751375	2	Tax1bp1
D080010	3619_LP	6	-	53088779	8	no gene
D080024	327_LP2	6	+	53468055	1	no gene
D080021	80_VP	6	-	57597359	1	Herc6
D080039	327_AP2	6	-	61208058	10	Ccser1
D720059	216 AP2	6	-	62498888	1	no gene
D720061	218 VP	6	-	62498888	4	no gene
D080008	3619_DP	6	+	62565213	2	no gene
D720004	1381 DP	6	+	65119668	532	Hpgds
D720012	743 LP1	6	+	65119668	1	Hpgds
D720055	4390 AP1	6	-	66384366	5	no gene
D080039	327_AP2	6	-	67099435	1	no gene
D080024	327_LP2	6	-	72006577	1	no gene
D080053	81_LP	6	+	72737173	3	Tcf7l1
D080010	3619_LP	6	-	74453171	2	no gene
D080008	3619_DP	6	+	75091452	3	no gene
D080012	3647_DP	6	+	75091452	224	no gene
D990020	4272 DP1	6	+	77995532	155	Ctnna2
D720004	1381 DP	6	+	78173094	1	no gene
D720008	743 LP2	6	+	78173094	664	no gene
D720012	743 LP1	6	+	78173094	1	no gene
D720025	1381 LP1	6	-	79225589	1	no gene
D080021	80_VP	6	+	79632082	1	no gene
D080009	3619_DP2	6	-	79661726	2	no gene
D990013	1092 DP	6	+	82653494	67	Pole4
D080005	218_DP	6	-	82877707	370	no gene
D080009	3619_DP2	6	-	82877709	1	no gene
D080059	78_LP	6	-	83169639	37	Dctn1;Gm15624
D720041	4573 LP2	6	-	83405963	115	Tet3
D080046	613_AP2	6	+	86120707	129	no gene
D720064	3904 LP	6	+	95041410	1	no gene
D080051	78_LP2	6	-	95665231	7	Suclg2
D080024	327_LP2	6	+	98866085	449	no gene
D080025	327_AP1	6	-	98942361	43	Foxp1
D080012	3647_DP	6	-	99180123	6	Foxp1
D080029	413_LP	6	+	99215463	55	Foxp1
D080021	80_VP	6	-	100374919	1	no gene
D080009	3619_DP2	6	+	105622770	1	no gene
D080025	327_AP1	6	+	106483517	1	Cntn4
D080024	327_LP2	6	+	114912599	1	Vgll4
D080008	3619_DP	6	+	114964622	34	Vgll4
D080021	80_VP	6	+	116026340	6	Tmcc1
D720052	327 LP1	6	+	121793277	1	no gene
D080030	613_AP1	6	+	122795285	29	Slc2a3
D080059	78_LP	6	-	122819822	26	Gm26826
D080056	413_AP2	6	+	124204438	1	Vmn2r27
D080013	3907_DP	6	+	124328367	1	Cd163
D080012	3647_DP	6	+	125383653	1	no gene
D080010	3619_LP	6	+	125560367	1	Vwf
D720037	4272 AP2	6	-	126798473	1	no gene
D080047	4446_LP	6	+	127913519	124	Tspan11
D720004	1381 DP	6	-	128704356	157	no gene
D080023	327_DP	6	+	133632831	2157	no gene
D080022	196_LP	6	+	133632832	29	no gene
D080056	413_AP2	6	-	133927306	1	no gene
D080053	81_LP	6	-	134341336	197	no gene
D080051	78_LP2	6	-	134935219	2	RP23-45G16.5
D720047	4388 LP1	6	+	135153681	2	Hebp1
D080009	3619_DP2	6	-	135535625	2	no gene
D080010	3619_LP	6	+	137382830	3646	Ptpro
D080006	3924_AP	6	+	137382831	7	Ptpro
D080009	3619_DP2	6	+	137382831	1	Ptpro
D080030	613_AP1	6	-	140085476	1	no gene
D080021	80_VP	6	-	140647407	1	Aebp2
D720025	1381 LP1	6	+	142049840	7	no gene
D080059	78_LP	6	-	146410098	2	Itpr2
D990020	4272 DP1	6	-	147115601	163	no gene
D080013	3907_DP	7	+	5448613	1	no gene
D080030	613_AP1	7	-	11834810	28	no gene
D720062	334 DP2	7	+	12054434	2	no gene
D080052	80_DP1	7	-	14195778	188	no gene
D080047	4446_LP	7	-	16761626	4	no gene
D080031	4446_AP	7	-	18646106	1	no gene
D720008	743 LP2	7	+	25542510	92	no gene
D080052	80_DP1	7	-	28958119	60	Actn4
D080024	327_LP2	7	-	30818402	1	Ffar2
D080037	80_LP	7	+	33139170	4	no gene
D080033	4973_DP2	7	-	33786406	1	no gene
D080047	4446_LP	7	+	36157765	6	no gene
D080012	3647_DP	7	+	41437696	1	Gm20449;Vmn2r57
D080025	327_AP1	7	+	41668880	4	Vmn2r-ps54;Gm6872
D080049	4973_LP	7	+	43942594	125	no gene
D080008	3619_DP	7	+	47234059	1	no gene
D080012	3647_DP	7	+	47234059	501	no gene
D080045	587_AP	7	+	49238108	1	Nav2
D080046	613_AP2	7	+	49238108	74	Nav2
D990008	413_AP1	7	+	49310434	2021	Nav2
D990001	659 LP2	7	+	49310435	1	Nav2
D990004	4976 DP3	7	+	49310435	1	Nav2
D080025	327_AP1	7	+	49354238	29	Nav2
D080038	81_DP1	7	+	49493364	3	Nav2
D720061	218 VP	7	+	53647325	1	no gene
D080012	3647_DP	7	-	55959771	2	Nipa2
D720040	4573 LP1	7	-	56947544	1	Gabrg3
D080006	3924_AP	7	+	57206346	3	Gabrg3
D080030	613_AP1	7	+	59256625	4	Ube3a
D720027	1791 LP1	7	+	60988715	4	no gene
D080039	327_AP2	7	+	62749128	1	no gene
D080011	296_LP	7	+	63807335	1	no gene
D080030	613_AP1	7	+	63825874	23	no gene
D080047	4446_LP	7	-	64959954	2	Fam189a1
D080047	4446_LP	7	-	68256783	2	Pgpep1l
D080052	80_DP1	7	-	68977265	925	no gene
D080051	78_LP2	7	-	68977266	3	no gene
D080029	413_LP	7	-	70420012	2	no gene
D720041	4573 LP2	7	+	71231413	4	no gene
D080024	327_LP2	7	-	71401695	25	no gene
D080051	78_LP2	7	+	73873043	41	no gene
D990009	413 VP	7	-	74321402	22	Slco3a1
D080008	3619_DP	7	-	76068223	1	no gene
D720027	1791 LP1	7	-	80029738	36	Zfp710
D080025	327_AP1	7	+	82480391	50	Adamtsl3
D080058	4979_DP	7	-	83591067	3	Tmc3
D080023	327_DP	7	+	83669316	1	Il16
D080013	3907_DP	7	+	85302187	1	no gene
D720025	1381 LP1	7	-	87748592	1253	Grm5
D720019	1228 LP	7	-	87748595	1	Grm5
D720021	1166 LP2	7	-	87748595	1	Grm5
D720061	218 VP	7	+	88169202	1	no gene
D080012	3647_DP	7	+	88317905	1	no gene
D080049	4973_LP	7	+	88760093	15	no gene
D720004	1381 DP	7	+	89437827	9815	no gene
D720003	815 LP2	7	+	89437828	1	no gene
D720006	659 LP1	7	+	89437828	3	no gene
D720007	743 VP	7	+	89437828	3	no gene
D720008	743 LP2	7	+	89437828	4	no gene
D720010	816 LP	7	+	89437828	3	no gene
D080005	218_DP	7	+	89485951	1	no gene
D080025	327_AP1	7	+	90184842	1	Picalm
D080021	80_VP	7	+	91348826	1	Dlg2
D720061	218 VP	7	+	91949361	1	Dlg2
D080039	327_AP2	7	+	97372250	13	Alg8
D080009	3619_DP2	7	-	97441228	146	no gene
D080005	218_DP	7	-	97441230	1	no gene
D720007	743 VP	7	+	98925039	3	Uvrag
D080013	3907_DP	7	-	102660622	1	no gene
D720067	3345 1	7	-	105811578	331	Gm15645
D080021	80_VP	7	-	106396815	1	no gene
D080025	327_AP1	7	-	109602144	5	St5
D720030	1790 LP1	7	-	110543445	18	Sbf2
D080032	4766_AP	7	-	114675627	49	no gene
D080051	78_LP2	7	+	115545557	86	Sox6
D080048	4766_LP	7	-	116093749	79	1110004F10Rik
D990001	659 LP2	7	+	121897029	519	Scnn1b
D080055	410_AP2	7	-	122080084	110	Ubfd1
D080056	413_AP2	7	+	122197256	6	no gene
D080054	408_LP1	7	+	122466347	30	Prkcb
D720064	3904 LP	7	+	126393601	1	Nfatc2ip
D080029	413_LP	7	+	129769891	15	no gene
D720055	4390 AP1	7	+	130097289	1173	no gene
D990006	4976 LP1	7	+	130097289	1783	no gene
D990002	1158 DP	7	+	130097290	4	no gene
D720051	4570 DP2	7	+	130097291	1	no gene
D080041	408_AP	7	+	130456708	4	Fgfr2;Ate1
D080058	4979_DP	7	+	134630135	9	no gene
D080061	413_DP	7	-	141692209	1	no gene
D080022	196_LP	7	+	143959262	326	no gene
D080022	196_LP	8	-	4601816	344	no gene
D080047	4446_LP	8	-	4797547	4	no gene
D720007	743 VP	8	+	7995210	2	no gene
D720007	743 VP	8	-	8314492	10	no gene
D080052	80_DP1	8	-	8654565	11	Efnb2
D720020	1166 LP1	8	-	8921815	75	no gene
D720044	3990 LP2	8	+	9455886	180	Fam155a
D720027	1791 LP1	8	+	9620508	1	Fam155a
D080059	78_LP	8	+	11643089	122	no gene
D080021	80_VP	8	+	12469529	1	no gene
D080012	3647_DP	8	-	15202034	8	no gene
D080029	413_LP	8	+	15897916	1	Csmd1
D720052	327 LP1	8	+	17117389	5	Csmd1
D080009	3619_DP2	8	-	19012930	1	no gene
D080031	4446_AP	8	+	21014884	1	no gene
D720063	334 LP2	8	+	21619334	28	no gene
D720037	4272 AP2	8	-	26337937	50	no gene
D720025	1381 LP1	8	-	27988805	15	no gene
D080031	4446_AP	8	-	30841689	4	no gene
D080022	196_LP	8	+	32027728	1	no gene
D080023	327_DP	8	-	39437719	1	no gene
D080052	80_DP1	8	-	40092626	43	no gene
D080021	80_VP	8	-	43033750	1	no gene
D080047	4446_LP	8	+	44292130	5	no gene
D080025	327_AP1	8	-	44954899	93	Fat1
D080022	196_LP	8	-	45063087	10	AY512931
D080022	196_LP	8	+	49231679	2	no gene
D720032	1960 VP	8	-	54806375	2	Wdr17
D720041	4573 LP2	8	-	56294195	1	no gene
D720052	327 LP1	8	-	60360089	1	no gene
D720041	4573 LP2	8	-	60952868	1	Clcn3
D080023	327_DP	8	+	61531807	2	Palld
D080039	327_AP2	8	-	63758598	1	no gene
D720007	743 VP	8	-	64724005	3	Sc4mol
D080008	3619_DP	8	+	64877410	2	no gene
D080030	613_AP1	8	-	65105694	10	BC030870
D990017	4570 DP1	8	-	65860986	1	Mar1
D080056	413_AP2	8	+	66001102	1	2001-03-01
D720025	1381 LP1	8	+	66841277	3	no gene
D080021	80_VP	8	-	67480752	115	no gene
D080024	327_LP2	8	-	68036614	269	Psd3
D080012	3647_DP	8	-	68565845	781	Csgalnact1
D080008	3619_DP	8	-	68565847	1	Csgalnact1
D990020	4272 DP1	8	+	69014981	14	no gene
D080056	413_AP2	8	-	70964013	106	no gene
D080022	196_LP	8	+	73518471	13	no gene
D080049	4973_LP	8	+	74262716	6	no gene
D080008	3619_DP	8	+	74262717	1	no gene
D080012	3647_DP	8	+	74262717	152	no gene
D720041	4573 LP2	8	-	75363234	1	no gene
D720055	4390 AP1	8	+	78821232	1041	no gene
D720040	4573 LP1	8	-	79284910	6	Mmaa
D080039	327_AP2	8	+	81551314	3	Inpp4b
D720040	4573 LP1	8	-	82076648	1	Inpp4b
D080011	296_LP	8	-	86124543	1	no gene
D990006	4976 LP1	8	+	88829940	10	no gene
D720018	1217 LP	8	-	89260695	1	no gene
D080049	4973_LP	8	-	92911729	50	Lpcat2
D080037	80_LP	8	-	93897861	25	Gnao1
D990013	1092 DP	8	+	93935314	1	Gnao1
D080008	3619_DP	8	+	96507209	1	no gene
D080005	218_DP	8	-	97359041	4	no gene
D080010	3619_LP	8	+	99198109	2	Cdh8
D080022	196_LP	8	-	99519695	225	A330008L17Rik
D720012	743 LP1	8	-	100198688	10	no gene
D080009	3619_DP2	8	+	104536115	26	Car7
D080021	80_VP	8	-	105805097	1	Ranbp10
D720010	816 LP	8	+	107256044	864	no gene
D720007	743 VP	8	+	107256046	1	no gene
D080024	327_LP2	8	+	108780733	341	Zfhx3
D080012	3647_DP	8	+	108960276	3	Zfhx3
D080022	196_LP	8	+	111337416	549	Mlkl
D080005	218_DP	8	-	111994622	1021	Kars
D080008	3619_DP	8	+	113557609	232	no gene
D080023	327_DP	8	+	114287512	1	Vat1l
D080022	196_LP	8	+	114586926	1	Wwox
D080021	80_VP	8	+	115595907	2	no gene
D080049	4973_LP	8	+	115709316	1	no gene
D720062	334 DP2	8	-	115999559	1595	no gene
D080024	327_LP2	8	+	116528380	20	no gene
D080054	408_LP1	8	+	117054604	27	Pkd1l2
D720063	334 LP2	8	+	117538657	56	Plcg2
D080061	413_DP	8	+	122731601	1	Gm20388
D720003	815 LP2	8	-	129271840	2087	no gene
D720007	743 VP	8	-	129271842	1	no gene
D080029	413_LP	9	+	8107800	2	AK129341
D720012	743 LP1	9	-	8195400	6	no gene
D080025	327_AP1	9	+	9007025	4	Arhgap42
D080029	413_LP	9	+	10130894	1	Cntn5
D080023	327_DP	9	+	13752774	1	Mtmr2
D080055	410_AP2	9	+	15044476	7	Panx1
D080023	327_DP	9	-	15307486	416	Taf1d
D080022	196_LP	9	-	15307487	7	Taf1d
D080031	4446_AP	9	+	15535675	5	Smco4
D080021	80_VP	9	+	16159288	1	Fat3
D720025	1381 LP1	9	-	16567409	104	no gene
D080009	3619_DP2	9	+	16692826	1	no gene
D080058	4979_DP	9	-	18401251	2	Naalad2
D080052	80_DP1	9	+	19223091	189	no gene
D080031	4446_AP	9	+	22510735	60	Bbs9
D080049	4973_LP	9	-	22818366	1	Bbs9
D720061	218 VP	9	+	25640255	1	no gene
D080040	406_DP	9	+	26229693	2	no gene
D990009	413 VP	9	+	26984687	85	Acad8
D990001	659 LP2	9	+	26984688	1	Acad8
D080040	406_DP	9	-	29252786	4	Ntm
D080013	3907_DP	9	+	29936317	1	Ntm
D080058	4979_DP	9	-	30362334	1	no gene
D080030	613_AP1	9	-	30626530	11	no gene
D080010	3619_LP	9	+	32004565	1	no gene
D080056	413_AP2	9	-	32267973	5	Arhgap32
D080056	413_AP2	9	+	32272885	1	no gene
D080056	413_AP2	9	+	33457629	2	no gene
D080056	413_AP2	9	+	38390057	95	no gene
D080011	296_LP	9	-	40455873	5	Gramd1b
D080061	413_DP	9	+	40654962	2	no gene
D720033	3990 LP1	9	-	41085395	4	Ubash3b
D080009	3619_DP2	9	+	42115270	1	Sorl1
D080021	80_VP	9	+	44090805	2	Rnf26;Usp2
D080030	613_AP1	9	-	45101490	3	Amica1
D080045	587_AP	9	+	45595456	535	Dscaml1
D080048	4766_LP	9	-	50499547	1	1600029D21Rik
D720064	3904 LP	9	-	51242711	1	no gene
D720061	218 VP	9	+	51856836	2	9230115E21Rik
D080023	327_DP	9	-	52645655	1	no gene
D080051	78_LP2	9	+	53638708	1	Cul5
D080056	413_AP2	9	+	53638708	22	Cul5
D080045	587_AP	9	-	53877080	1	no gene
D080022	196_LP	9	-	61121734	1	no gene
D080022	196_LP	9	-	62096691	978	no gene
D720012	743 LP1	9	+	64018526	551	Smad6
D720008	743 LP2	9	+	64018527	1	Smad6
D080023	327_DP	9	+	70298021	1	Myo1e
D720027	1791 LP1	9	-	71934900	1	Tcf12
D080008	3619_DP	9	+	75851191	2	Bmp5
D080049	4973_LP	9	-	76519317	3	Fam83b
D080021	80_VP	9	-	76910206	1	no gene
D080053	81_LP	9	+	77407074	2	no gene
D080031	4446_AP	9	-	78149984	1	Ick
D080024	327_LP2	9	+	78181633	1	no gene
D720015	1088 AP	9	+	78929029	9	no gene
D720060	218 AP	9	+	79113741	1	no gene
D720041	4573 LP2	9	+	79551591	27	no gene
D080009	3619_DP2	9	+	81168961	1	no gene
D080011	296_LP	9	-	81285231	1	no gene
D080010	3619_LP	9	-	81386398	2	no gene
D080005	218_DP	9	-	86551205	1	Dopey1
D990020	4272 DP1	9	+	86639749	186	Me1
D080022	196_LP	9	-	88538412	289	no gene
D080055	410_AP2	9	+	89806964	4	no gene
D080061	413_DP	9	-	89900049	1	no gene
D080037	80_LP	9	+	90125205	19	no gene
D080009	3619_DP2	9	+	93483491	1	no gene
D080047	4446_LP	9	+	94125063	2	no gene
D990005	4392 AP1	9	+	95984534	1	Xrn1
D080024	327_LP2	9	+	97529884	1	Clstn2
D990013	1092 DP	9	-	98297402	4205	Nmnat3
D720025	1381 LP1	9	-	98297404	1	Nmnat3
D080025	327_AP1	9	-	98989230	1	Faim
D720003	815 LP2	9	+	100501511	2598	Nck1
D080040	406_DP	9	-	100588943	2	no gene
D720064	3904 LP	9	-	100770307	1	Stag1
D080022	196_LP	9	+	100909004	1	Stag1
D080023	327_DP	9	+	100909004	22	Stag1
D080022	196_LP	9	-	101369632	7	no gene
D720047	4388 LP1	9	+	106249603	18	no gene
D080047	4446_LP	9	+	107711844	10	no gene
D080013	3907_DP	9	+	108778691	1	no gene
D080009	3619_DP2	9	-	111950418	1	no gene
D080056	413_AP2	9	-	115342642	5	no gene
D080029	413_LP	9	+	117161534	1	Rbms3
D080038	81_DP1	9	+	117161534	111	Rbms3
D990009	413 VP	9	+	117799854	2	Gm45881
D080024	327_LP2	9	-	118064537	63	Azi2;Cmc1
D080046	613_AP2	9	+	120823213	40	no gene
D080021	80_VP	9	+	120962266	688	Ulk4
D990020	4272 DP1	10	+	3199490	25	no gene
D080038	81_DP1	10	+	3335548	286	no gene
D990013	1092 DP	10	+	3678869	131	no gene
D720009	815 LP1	10	+	3722925	2	no gene
D720015	1088 AP	10	+	3921637	105	Plekhg1
D080025	327_AP1	10	-	3977891	11	Mthfd1l
D080047	4446_LP	10	+	4151866	12	Mthfd1l
D720066	3907 LP	10	+	4851010	17	Esr1
D080005	218_DP	10	+	5037038	10	Syne1
D080008	3619_DP	10	+	5526379	9	Syne1
D080024	327_LP2	10	+	5566987	12	no gene
D080039	327_AP2	10	+	5800766	8	Fbxo5
D080008	3619_DP	10	+	5806504	1	no gene
D080012	3647_DP	10	+	5806504	133	no gene
D720030	1790 LP1	10	+	5818844	4	Mtrf1l
D080056	413_AP2	10	-	5975555	1	no gene
D080058	4979_DP	10	-	6719144	195	no gene
D080049	4973_LP	10	+	6895864	4	Oprm1;Ipcef1
D080022	196_LP	10	+	7345407	1	no gene
D720037	4272 AP2	10	-	7401514	1	no gene
D720004	1381 DP	10	+	7838957	3227	Zc3h12d
D720009	815 LP1	10	+	7838958	1	Zc3h12d
D720008	743 LP2	10	-	7923107	18	Tab2
D080049	4973_LP	10	+	8021562	4	no gene
D080032	4766_AP	10	+	8046047	24	no gene
D720064	3904 LP	10	-	8134102	78	no gene
D720007	743 VP	10	+	8327720	9	Ust
D990017	4570 DP1	10	+	8378974	3	Ust
D080021	80_VP	10	+	8618415	2	no gene
D080025	327_AP1	10	-	8762779	2	Sash1
D080046	613_AP2	10	+	8862131	2	Sash1
D080056	413_AP2	10	-	8904626	4	no gene
D720015	1088 AP	10	+	8936106	1	no gene
D720054	4390 DP2	10	-	9155500	131	no gene
D720050	4392 LP1	10	-	9155502	1	no gene
D720004	1381 DP	10	+	9166679	2	no gene
D080054	408_LP1	10	+	9175148	4	no gene
D990007	216 AP1	10	+	10185770	62	Gm28905
D720057	78 DP	10	+	10634333	1824	no gene
D990007	216 AP1	10	+	10634333	1263	Gm5177
D990002	1158 DP	10	+	10634334	1	no gene
D990004	4976 DP3	10	+	10634334	1	no gene
D990005	4392 AP1	10	+	10634334	1	no gene
D720057	78 DP	10	+	10658329	94	no gene
D080047	4446_LP	10	+	10702544	1	Grm1
D720057	78 DP	10	+	10776950	5	Grm1
D990007	216 AP1	10	+	10776950	31	Grm1
D080012	3647_DP	10	+	10926365	1	Grm1
D080053	81_LP	10	-	11785058	9	no gene
D080051	78_LP2	10	+	11880327	1	no gene
D080056	413_AP2	10	+	11880327	261	no gene
D080041	408_AP	10	+	12735939	1	Utrn
D080012	3647_DP	10	+	12827684	4	Utrn
D080012	3647_DP	10	+	12899936	2	no gene
D080012	3647_DP	10	+	12924046	1	no gene
D080009	3619_DP2	10	-	13031388	1	no gene
D080012	3647_DP	10	-	13031388	176	no gene
D080011	296_LP	10	+	13192316	24	Ltv1
D080011	296_LP	10	-	13424936	10	Phactr2
D080010	3619_LP	10	+	13705754	20	Aig1
D080053	81_LP	10	-	14464129	4	Gpr126
D080037	80_LP	10	-	14856837	9	no gene
D720052	327 LP1	10	-	14899311	100	no gene
D080013	3907_DP	10	-	15017673	1	no gene
D720070	4804 AP2	10	+	15036670	354	no gene
D080009	3619_DP2	10	-	15201535	3	no gene
D080053	81_LP	10	+	15473023	44	no gene
D080022	196_LP	10	-	16351474	96	no gene
D080041	408_AP	10	+	16381951	21	no gene
D080055	410_AP2	10	+	16545202	11	no gene
D080038	81_DP1	10	+	17013863	14	no gene
D080029	413_LP	10	-	17014212	9	no gene
D080033	4973_DP2	10	-	17036751	1	no gene
D080029	413_LP	10	+	17696847	76	no gene
D720065	3906 AP	10	-	17861609	3	no gene
D080047	4446_LP	10	-	17896600	4	no gene
D720020	1166 LP1	10	+	17989166	1	no gene
D080041	408_AP	10	+	18471334	103	Nhsl1
D080039	327_AP2	10	-	18481616	31	Nhsl1
D080025	327_AP1	10	-	18710291	28	D10Bwg1379e
D720008	743 LP2	10	-	19305609	1076	no gene
D080025	327_AP1	10	+	19816721	35	no gene
D080039	327_AP2	10	+	19840586	1	no gene
D720029	1729 LP1	10	+	20792650	79	no gene
D080005	218_DP	10	-	20842527	29	no gene
D080048	4766_LP	10	-	21223413	72	no gene
D080011	296_LP	10	-	21306261	2	Hbs1l
D080012	3647_DP	10	+	21701601	8	no gene
D720037	4272 AP2	10	+	21801359	1	no gene
D080030	613_AP1	10	+	22139624	13	E030030I06Rik;E030030I06Rik
D080012	3647_DP	10	+	22256049	1	Raet1e;H60b;Gm26740
D720061	218 VP	10	-	22319723	16	Raet1e;C920009B18Rik
D080021	80_VP	10	-	22380364	1	no gene
D720003	815 LP2	10	+	22910503	564	no gene
D720010	816 LP	10	+	22910503	1	no gene
D720003	815 LP2	10	+	23286382	28	Eya4
D720008	743 LP2	10	+	23286382	1	Eya4
D720015	1088 AP	10	+	24534721	16	no gene
D080059	78_LP	10	+	25088758	4	no gene
D080008	3619_DP	10	+	25200665	8	Akap7
D080024	327_LP2	10	+	25395476	26	Epb4.1l2
D990010	4976 DP2	10	+	25611290	2	Gm29571
D990007	216 AP1	10	+	25778477	5560	no gene
D990001	659 LP2	10	+	25778478	2	no gene
D990006	4976 LP1	10	+	25778478	1	no gene
D990020	4272 DP1	10	-	25935938	4	Tmem200a
D080047	4446_LP	10	-	26478377	111	no gene
D720060	218 AP	10	+	26731567	3	no gene
D080055	410_AP2	10	+	26742743	413	no gene
D720047	4388 LP1	10	-	26762850	12	Arhgap18
D080025	327_AP1	10	-	26879763	13	Arhgap18
D080029	413_LP	10	-	26982553	1	Lama2
D080053	81_LP	10	+	27191008	2	Lama2
D080048	4766_LP	10	-	27272725	153	Lama2
D080037	80_LP	10	+	27284182	8	Lama2
D080021	80_VP	10	-	27317709	2	Lama2
D990001	659 LP2	10	+	27371599	49	Lama2
D080059	78_LP	10	-	27593086	1	Lama2
D080009	3619_DP2	10	+	28082144	25	Ptprk
D720045	3990 DP2	10	-	28118721	79	Ptprk
D080053	81_LP	10	+	28129433	1	Ptprk
D080021	80_VP	10	-	28185063	260	Ptprk
D080057	4976_DP1	10	-	28260088	2	Ptprk
D990006	4976 LP1	10	+	28380466	1	Ptprk
D080052	80_DP1	10	+	28793639	2	Themis
D080009	3619_DP2	10	+	28992609	5	no gene
D720004	1381 DP	10	-	29039928	1	no gene
D080030	613_AP1	10	-	29124029	1	no gene
D080032	4766_AP	10	+	29297727	127	no gene
D080022	196_LP	10	-	29304100	1	no gene
D080009	3619_DP2	10	+	29561639	17	no gene
D080047	4446_LP	10	+	30011923	1	no gene
D080046	613_AP2	10	-	30517181	1	no gene
D080048	4766_LP	10	-	30639315	4	no gene
D080014	334_LP	10	+	30864750	10	no gene
D080022	196_LP	10	+	31178747	11	no gene
D080021	80_VP	10	+	31341422	1	Tpd52l1
D720025	1381 LP1	10	+	31360751	4354	Tpd52l1
D080024	327_LP2	10	-	31484923	1	no gene
D080052	80_DP1	10	+	31514072	6	Rnf217
D990001	659 LP2	10	+	31609924	1	Rnf217
D990006	4976 LP1	10	+	31609924	4	Rnf217
D990010	4976 DP2	10	+	31609924	197	Rnf217
D990004	4976 DP3	10	+	31609925	1	Rnf217
D990017	4570 DP1	10	+	31706148	12	Nkain2
D080032	4766_AP	10	+	31993079	3	no gene
D080047	4446_LP	10	+	32199976	1	no gene
D080037	80_LP	10	-	32940152	4	no gene
D080014	334_LP	10	+	33722000	291	no gene
D720064	3904 LP	10	+	34197514	46	Dse
D720018	1217 LP	10	+	34400451	84	Nt5dc1
D720014	1088 LP	10	+	34400452	1	Nt5dc1
D720052	327 LP1	10	-	34509495	47	Frk
D080053	81_LP	10	-	34512744	80	Frk
D080041	408_AP	10	-	35595417	1	no gene
D990020	4272 DP1	10	-	36463785	1	no gene
D080041	408_AP	10	-	36654518	22	Hs3st5
D080011	296_LP	10	-	36655463	42	Hs3st5
D080038	81_DP1	10	-	36735849	86	Hs3st5
D080005	218_DP	10	+	36852863	66	no gene
D080053	81_LP	10	-	37013661	60	no gene
D080009	3619_DP2	10	-	37236353	349	no gene
D080005	218_DP	10	-	37236355	1	no gene
D080008	3619_DP	10	+	37542359	3250	no gene
D080029	413_LP	10	-	37644525	9	no gene
D080021	80_VP	10	-	38309678	1	no gene
D080053	81_LP	10	+	38849758	3	no gene
D080053	81_LP	10	+	38946009	1	no gene
D080030	613_AP1	10	+	39102068	14	Lama4
D080048	4766_LP	10	+	39180916	62	no gene
D080021	80_VP	10	+	39350052	53	no gene
D720003	815 LP2	10	-	40091177	12	Slc16a10
D080039	327_AP2	10	+	40179956	2	no gene
D720063	334 LP2	10	+	41711484	1587	no gene
D080053	81_LP	10	-	41942966	222	Armc2
D080053	81_LP	10	-	43220886	62	no gene
D080025	327_AP1	10	+	44448576	13	Prdm1
D080053	81_LP	10	-	44585716	63	no gene
D080039	327_AP2	10	+	44702787	12	no gene
D080047	4446_LP	10	-	44862678	5	no gene
D080012	3647_DP	10	-	44911168	2	no gene
D720005	659 DP	10	-	44995986	734	no gene
D080048	4766_LP	10	-	45229829	1	Popdc3
D080037	80_LP	10	+	45233895	14	Popdc3
D080023	327_DP	10	+	45479352	1	no gene
D990013	1092 DP	10	-	45683834	848	Hace1
D080046	613_AP2	10	-	45720769	1	no gene
D080047	4446_LP	10	+	45798419	44	no gene
D080038	81_DP1	10	+	45800650	11	no gene
D720015	1088 AP	10	-	46084787	1	no gene
D080025	327_AP1	10	-	46144667	31	no gene
D080008	3619_DP	10	-	46799609	34	no gene
D080047	4446_LP	10	+	47815151	1	no gene
D080055	410_AP2	10	-	47853817	21	no gene
D080037	80_LP	10	-	48850929	1	no gene
D990006	4976 LP1	10	-	48933360	2	no gene
D080047	4446_LP	10	+	49052302	1	no gene
D080031	4446_AP	10	-	49731759	1	Grik2
D080033	4973_DP2	10	+	49898332	4	no gene
D080033	4973_DP2	10	-	50099604	3	no gene
D080005	218_DP	10	+	50186075	1	no gene
D080045	587_AP	10	+	50328244	1	no gene
D080046	613_AP2	10	+	50328244	60	no gene
D720063	334 LP2	10	+	50703512	8	Ascc3
D080012	3647_DP	10	-	51405295	2	no gene
D080008	3619_DP	10	+	52844807	42	Slc35f1
D080038	81_DP1	10	+	53414432	120	no gene
D080047	4446_LP	10	-	53561086	138	Mcm9
D080031	4446_AP	10	-	54710763	3	no gene
D080057	4976_DP1	10	+	56146170	20	Tbc1d32
D720040	4573 LP1	10	+	56590853	8	no gene
D080058	4979_DP	10	+	56777644	10	no gene
D080009	3619_DP2	10	-	56878911	6	no gene
D080012	3647_DP	10	+	57048142	12	no gene
D080055	410_AP2	10	+	57181169	1	no gene
D080049	4973_LP	10	-	57693517	23	Pkib
D080054	408_LP1	10	-	57693517	1	Pkib
D080059	78_LP	10	-	57744305	56	no gene
D080059	78_LP	10	-	57802608	46	Smpdl3a
D080047	4446_LP	10	+	58585896	2	no gene
D080005	218_DP	10	-	58644943	81	Edar
D720012	743 LP1	10	+	59819886	361	Micu1
D720008	743 LP2	10	+	59819887	1	Micu1
D720038	4272 AP3	10	+	59846999	79	Micu1
D080030	613_AP1	10	-	60281301	3	Psap
D720054	4390 DP2	10	-	60384584	43	Cdh23
D080021	80_VP	10	+	60910110	1	no gene
D720009	815 LP1	10	-	61137034	15	Sgpl1
D080009	3619_DP2	10	-	61403864	1	no gene
D080023	327_DP	10	-	62667481	1	Stox1
D080048	4766_LP	10	-	63465519	586	Ctnna3
D080051	78_LP2	10	-	63590604	1	Ctnna3
D720062	334 DP2	10	-	63978977	939	Ctnna3;Lrrtm3
D080041	408_AP	10	-	64487781	13	Ctnna3
D720014	1088 LP	10	+	64940269	2781	Ctnna3
D720019	1228 LP	10	+	64940270	1	Ctnna3
D720015	1088 AP	10	+	65735478	884	no gene
D080041	408_AP	10	+	66420578	1	no gene
D080024	327_LP2	10	+	66904935	1	no gene
D080023	327_DP	10	+	67397501	29	no gene
D080022	196_LP	10	+	67397502	1	no gene
D080053	81_LP	10	+	67824837	445	no gene
D720045	3990 DP2	10	+	68446155	3	1700040L02Rik
D990020	4272 DP1	10	-	68473043	17	1700040L02Rik
D080005	218_DP	10	-	68646431	29	no gene
D080056	413_AP2	10	+	69048368	10	no gene
D080047	4446_LP	10	+	69634894	5	Ank3
D720057	78 DP	10	-	71283415	1	Ube2d1
D080032	4766_AP	10	-	74191851	1	Pcdh15
D080008	3619_DP	10	-	74892226	1	no gene
D080030	613_AP1	10	-	77431064	1	no gene
D080023	327_DP	10	+	79571064	28	no gene
D080029	413_LP	10	+	82353837	5	no gene
D080041	408_AP	10	-	82465607	33	no gene
D080047	4446_LP	10	+	83451361	1	no gene
D080056	413_AP2	10	+	83830625	1	no gene
D080047	4446_LP	10	+	84187452	71	no gene
D080047	4446_LP	10	-	85028477	5	no gene
D080056	413_AP2	10	-	87121176	28	1700113H08Rik
D720055	4390 AP1	10	+	88519506	12	Mybpc1
D720045	3990 DP2	10	-	89142285	3	Ano4
D720015	1088 AP	10	+	89481715	727	Nr1h4
D720052	327 LP1	10	+	90128560	3	Anks1b
D990001	659 LP2	10	-	90777480	478	Anks1b
D080052	80_DP1	10	+	91131017	96	no gene
D720062	334 DP2	10	-	91213131	4437	no gene
D720064	3904 LP	10	-	91213133	1	no gene
D720061	218 VP	10	-	91213134	2	no gene
D080058	4979_DP	10	+	91506623	2	no gene
D080054	408_LP1	10	+	91801460	18	no gene
D720062	334 DP2	10	+	92786815	5	Gm872
D720052	327 LP1	10	-	92948319	209	Gm872
D080056	413_AP2	10	+	94168991	7	Nr2c1
D990007	216 AP1	10	-	95265166	10	Cradd
D720051	4570 DP2	10	-	95265167	1	Cradd
D720057	78 DP	10	-	95265167	132	Cradd
D080008	3619_DP	10	-	95975704	1	Eea1
D080005	218_DP	10	+	97783147	84	no gene
D080032	4766_AP	10	+	98155718	4	no gene
D720033	3990 LP1	10	+	98628374	1257	no gene
D720027	1791 LP1	10	-	98742801	47	no gene
D080055	410_AP2	10	+	98807516	30	no gene
D080009	3619_DP2	10	-	98878747	1715	no gene
D080005	218_DP	10	-	98878748	5	no gene
D720003	815 LP2	10	-	99006550	656	Atp2b1
D080029	413_LP	10	-	99117122	1	Poc1b
D990004	4976 DP3	10	+	99850910	21	no gene
D720003	815 LP2	10	+	101652369	34	no gene
D080051	78_LP2	10	+	102957134	18	no gene
D080037	80_LP	10	-	103048946	3	no gene
D080010	3619_LP	10	-	104312516	153	no gene
D720054	4390 DP2	10	-	104437610	7	no gene
D080030	613_AP1	10	+	104553860	17	no gene
D080025	327_AP1	10	+	105069537	182	no gene
D080021	80_VP	10	-	105265991	1	Tmtc2
D720029	1729 LP1	10	+	105724858	84	no gene
D720006	659 LP1	10	-	106121332	3	no gene
D720015	1088 AP	10	+	106913943	43	Ppfia2
D080058	4979_DP	10	+	107154447	47	no gene
D080053	81_LP	10	+	108523735	84	Syt1
D080029	413_LP	10	-	109712746	1	Nav3
D080024	327_LP2	10	-	109738385	3	Nav3
D080013	3907_DP	10	+	110081963	1	no gene
D080012	3647_DP	10	+	111031763	21	no gene
D080022	196_LP	10	+	111723579	1	no gene
D080009	3619_DP2	10	-	111739936	8508	no gene
D080005	218_DP	10	-	111739937	31	no gene
D080008	3619_DP	10	-	111739938	1	no gene
D080022	196_LP	10	-	111842895	44	no gene
D080049	4973_LP	10	+	112928328	20	Atxn7l3b
D990008	413_AP1	10	-	113714978	78	no gene
D080023	327_DP	10	-	115253290	1	no gene
D080010	3619_LP	10	+	115603382	2	no gene
D080031	4446_AP	10	-	115740537	9	no gene
D720063	334 LP2	10	+	115825353	1574	Tspan8
D080021	80_VP	10	+	116655583	39	no gene
D080025	327_AP1	10	-	117627895	8	no gene
D080022	196_LP	10	+	118562090	11	no gene
D080022	196_LP	10	-	119006602	1	no gene
D720024	1158 VP	10	-	121323759	1	no gene
D720063	334 LP2	10	+	121587767	826	Xpot
D080058	4979_DP	10	-	121688837	317	D930020B18Rik
D080032	4766_AP	10	-	123748002	25	no gene
D080047	4446_LP	10	+	124177612	2	no gene
D080047	4446_LP	10	+	124800265	1	no gene
D080048	4766_LP	10	-	125103150	20	no gene
D720061	218 VP	10	-	125285856	1024	Slc16a7
D720037	4272 AP2	10	-	126369744	16	no gene
D080024	327_LP2	10	+	129170820	924	no gene
D990017	4570 DP1	10	-	130223603	1	Olfr827
D080031	4446_AP	11	-	6980387	159	no gene
D080053	81_LP	11	+	7746972	9	no gene
D990006	4976 LP1	11	+	8591654	375	Tns3
D990002	1158 DP	11	+	8591655	1	Tns3
D720052	327 LP1	11	+	9615591	21	Abca13
D720063	334 LP2	11	-	13798572	92	no gene
D080021	80_VP	11	+	13803844	1	no gene
D080054	408_LP1	11	+	13853985	309	no gene
D080022	196_LP	11	+	14354246	2	no gene
D720019	1228 LP	11	-	15418141	1	no gene
D720023	1158 AP	11	-	15418141	3	no gene
D720059	216 AP2	11	-	18098958	1	Gm12018
D080006	3924_AP	11	+	21545253	3	no gene
D080010	3619_LP	11	+	21545253	868	no gene
D080052	80_DP1	11	-	22604852	1	Gm26829
D080023	327_DP	11	+	23972001	1	no gene
D080008	3619_DP	11	-	24460064	5	Gm12068
D720008	743 LP2	11	-	24460066	2	Gm12068
D080051	78_LP2	11	-	25538710	1	no gene
D720041	4573 LP2	11	+	27391395	8	no gene
D080021	80_VP	11	+	29290096	1	no gene
D080029	413_LP	11	+	29962043	5	Eml6
D720031	1791 LP2	11	+	30699978	1	no gene
D080023	327_DP	11	+	31198404	7	no gene
D720059	216 AP2	11	-	33640927	157	Kcnip1
D080055	410_AP2	11	+	36903070	57	Tenm2
D720019	1228 LP	11	-	37163747	158	Tenm2
D080005	218_DP	11	+	37906193	3	no gene
D080009	3619_DP2	11	+	38058608	598	no gene
D080005	218_DP	11	+	38058609	3	no gene
D080051	78_LP2	11	-	38784610	2	no gene
D080033	4973_DP2	11	+	43425362	27	Pttg1
D720013	745 DP	11	+	45862446	2182	Clint1
D720005	659 DP	11	+	45862447	1	Clint1
D720006	659 LP1	11	+	45862447	2	Clint1
D720007	743 VP	11	+	45862447	1	Clint1
D720008	743 LP2	11	+	45862447	1	Clint1
D720009	815 LP1	11	+	45862447	12	Clint1
D720010	816 LP	11	+	45862447	1	Clint1
D720012	743 LP1	11	+	45862447	2	Clint1
D720041	4573 LP2	11	+	45862447	15	Clint1
D080023	327_DP	11	-	45883892	2	Clint1
D080048	4766_LP	11	+	45956149	233	no gene
D720059	216 AP2	11	+	49500893	1	no gene
D080041	408_AP	11	+	50430471	4	Rufy1
D720012	743 LP1	11	+	50431481	2	no gene
D720068	3345 2	11	-	50439899	7	no gene
D080059	78_LP	11	+	50916295	1	no gene
D080011	296_LP	11	+	52337821	4	no gene
D720012	743 LP1	11	+	53141450	577	Fstl4
D720052	327 LP1	11	-	53657242	1087	Rad50
D080058	4979_DP	11	+	55016055	127	Anxa6
D720042	4976 LP2	11	-	61231919	2	Aldh3a2
D720003	815 LP2	11	-	63626497	4	no gene
D080045	587_AP	11	-	64506052	15	Hs3st3a1
D080053	81_LP	11	-	64619271	771	no gene
D080051	78_LP2	11	-	64619273	1	no gene
D080033	4973_DP2	11	-	66980144	10	no gene
D080061	413_DP	11	+	67022465	1	no gene
D720052	327 LP1	11	-	67524975	703	Gas7
D080039	327_AP2	11	+	68458426	15	Pik3r5
D080025	327_AP1	11	-	68967390	1	no gene
D720006	659 LP1	11	+	69692670	1	Tnfsf12;BC096441
D720007	743 VP	11	+	69692670	467	Tnfsf12;BC096441
D720041	4573 LP2	11	-	70069271	2	no gene
D080056	413_AP2	11	+	71129128	1	Nlrp1a
D080023	327_DP	11	-	72115862	1	Pitpnm3
D080046	613_AP2	11	+	75092284	26	Smg6
D080031	4446_AP	11	+	75325837	1	Rpa1
D080061	413_DP	11	-	75344593	11	Rpa1
D720025	1381 LP1	11	+	75510133	7	Rilp
D080025	327_AP1	11	-	75684409	56	Crk
D080023	327_DP	11	-	75740024	164	Ywhae
D080022	196_LP	11	-	75740028	3	Ywhae
D720007	743 VP	11	+	77117743	150	Efcab5
D720009	815 LP1	11	+	77117744	1	Efcab5
D080048	4766_LP	11	+	80189835	57	Rnf135
D080041	408_AP	11	+	82926684	1	Unc45b;Gm12575
D080049	4973_LP	11	-	83067182	42	Slfn2
D080059	78_LP	11	-	83573911	8	Ccl9
D080039	327_AP2	11	-	86432255	1	no gene
D080053	81_LP	11	-	87189298	13	Trim37
D080029	413_LP	11	-	87724860	5	Rnf43
D990013	1092 DP	11	-	89730794	1	Ankfn1
D080061	413_DP	11	+	89807497	2	no gene
D080021	80_VP	11	-	89950025	1	no gene
D080024	327_LP2	11	-	92101382	1	no gene
D080005	218_DP	11	+	94047713	1	Spag9
D720047	4388 LP1	11	-	96837251	21	no gene
D720025	1381 LP1	11	+	99833070	1	no gene
D080022	196_LP	11	-	100004943	342	no gene
D080031	4446_AP	11	+	100050012	1	Krt31
D080055	410_AP2	11	+	100744837	130	Kcnh4
D720012	743 LP1	11	-	103341102	1	Arhgap27
D720015	1088 AP	11	+	105626674	70	Tanc2
D720054	4390 DP2	11	-	107267637	8	Pitpnc1
D080047	4446_LP	11	+	110929847	1	no gene
D080056	413_AP2	11	+	112645062	38	no gene
D080029	413_LP	11	-	113061110	12	2610035D17Rik
D080038	81_DP1	11	+	115747172	499	no gene
D080056	413_AP2	11	-	116390000	2	Rnf157
D080046	613_AP2	11	-	119104886	15	no gene
D080039	327_AP2	11	-	119641247	9	Rptor
D080030	613_AP1	11	-	120768244	255	no gene
D080009	3619_DP2	12	+	3894442	298	Dnmt3a
D080009	3619_DP2	12	+	5043716	1	Atad2b
D720041	4573 LP2	12	-	5067971	114	no gene
D720061	218 VP	12	-	6871429	1	no gene
D080022	196_LP	12	-	7787414	1	no gene
D080037	80_LP	12	-	8552458	17	Slc7a15
D720064	3904 LP	12	-	8585218	164	Slc7a15
D080023	327_DP	12	-	8833432	1	no gene
D080046	613_AP2	12	-	11752893	3	no gene
D080045	587_AP	12	-	11752895	1	no gene
D080058	4979_DP	12	+	13561546	114	Nbas
D080051	78_LP2	12	-	15542381	1	no gene
D080031	4446_AP	12	+	15941672	4	no gene
D080037	80_LP	12	+	16319883	4	no gene
D080054	408_LP1	12	-	18202303	2	no gene
D080052	80_DP1	12	+	19702404	1	no gene
D080009	3619_DP2	12	-	21957300	1	no gene
D080045	587_AP	12	-	25100658	40	no gene
D080055	410_AP2	12	-	26590365	133	no gene
D080010	3619_LP	12	+	26689670	3	no gene
D080037	80_LP	12	-	31080891	48	no gene
D080013	3907_DP	12	-	33163650	2	Atxn7l1
D080009	3619_DP2	12	+	35023603	1	no gene
D720052	327 LP1	12	+	35724130	129	no gene
D080032	4766_AP	12	+	35743254	2	no gene
D080023	327_DP	12	+	36127646	52	Bzw2
D080037	80_LP	12	+	36133608	31	Bzw2
D080052	80_DP1	12	+	36152479	27	Bzw2
D990007	216 AP1	12	-	36407147	41	Ispd
D080055	410_AP2	12	+	36423956	92	Ispd
D080012	3647_DP	12	+	41332497	9	Immp2l
D720063	334 LP2	12	+	42428007	7	no gene
D720017	1092 LP	12	+	44184074	5	no gene
D080009	3619_DP2	12	-	45459979	1	no gene
D080059	78_LP	12	-	48783422	4	no gene
D080045	587_AP	12	-	48827667	38	no gene
D990007	216 AP1	12	-	49622137	12	no gene
D080055	410_AP2	12	-	53891292	10	Npas3
D990001	659 LP2	12	+	54466992	48	no gene
D720063	334 LP2	12	-	58557206	27	no gene
D720062	334 DP2	12	-	61301591	1	no gene
D720015	1088 AP	12	-	65076600	487	Fancm
D720025	1381 LP1	12	-	65076603	1	Fancm
D720054	4390 DP2	12	+	69776043	38	Cdkl1
D080041	408_AP	12	+	73150818	26	Mnat1
D720051	4570 DP2	12	-	73271219	1	Mnat1
D720034	4495 AP1	12	+	74132907	19	Syt16
D080024	327_LP2	12	-	76407701	1	no gene
D080055	410_AP2	12	-	77282985	3	Fut8
D720015	1088 AP	12	-	77933692	38	no gene
D720037	4272 AP2	12	+	78243800	2	Gphn
D720062	334 DP2	12	-	80443073	455	no gene
D080032	4766_AP	12	-	81485368	16	Gm20498
D080014	334_LP	12	-	81576578	746	Med6
D080013	3907_DP	12	-	81576579	1	Med6
D080013	3907_DP	12	+	81704467	1	no gene
D080039	327_AP2	12	+	81894902	2	Pcnx
D080025	327_AP1	12	-	82596091	5	no gene
D080022	196_LP	12	+	84249461	621	no gene
D080009	3619_DP2	12	-	84950404	968	Arel1
D080005	218_DP	12	-	84950407	8	Arel1
D080031	4446_AP	12	+	85706450	4	Batf
D080021	80_VP	12	-	91746047	1	Ston2
D080041	408_AP	12	-	94951821	28	no gene
D080003	3904_AP	12	+	95372464	1	no gene
D720003	815 LP2	12	+	97967670	1033	no gene
D720008	743 LP2	12	+	97967671	1	no gene
D720010	816 LP	12	+	97967671	1	no gene
D080039	327_AP2	12	+	98650841	22	Spata7
D080049	4973_LP	12	-	99851650	77	Efcab11
D080021	80_VP	12	+	99965681	3194	Kcnk13
D080005	218_DP	12	+	101310770	1	no gene
D080046	613_AP2	12	+	102048246	48	no gene
D080055	410_AP2	12	+	108582788	19	Evl
D080039	327_AP2	12	-	115943664	1	no gene
D720057	78 DP	12	-	116527367	116	Ptprn2
D990007	216 AP1	12	-	116527368	13	Ptprn2
D080013	3907_DP	12	-	116880418	1	Ptprn2
D080053	81_LP	12	-	117994884	2	Dnah11
D080059	78_LP	12	-	117994884	188	Dnah11
D080055	410_AP2	12	-	119390951	3	no gene
D080025	327_AP1	12	-	119587869	40	no gene
D720061	218 VP	12	-	119750668	1	no gene
D080058	4979_DP	13	+	3000288	8	no gene
D720037	4272 AP2	13	+	3000288	5	no gene
D080029	413_LP	13	+	3830469	2	no gene
D080021	80_VP	13	+	5482417	3	no gene
D080037	80_LP	13	+	6090565	4	no gene
D080052	80_DP1	13	+	6934281	1	no gene
D720061	218 VP	13	+	8350928	1134	Adarb2
D080032	4766_AP	13	-	9564076	26	Dip2c
D080030	613_AP1	13	+	15462727	43	no gene
D080053	81_LP	13	-	16271540	639	no gene
D080051	78_LP2	13	-	16271542	1	no gene
D080059	78_LP	13	+	16641395	8	no gene
D080039	327_AP2	13	+	16930967	2	5033411D12Rik
D720062	334 DP2	13	+	17151052	4	5033411D12Rik
D720057	78 DP	13	-	21082722	3	no gene
D080003	3904_AP	13	+	22827666	351	Vmn1r210
D080041	408_AP	13	-	23177773	5	no gene
D720012	743 LP1	13	+	23526307	18	no gene
D990006	4976 LP1	13	+	23713697	3414	Hfe
D990002	1158 DP	13	+	23713698	8	Hfe
D080048	4766_LP	13	-	27508017	172	Prl8a8
D080022	196_LP	13	-	28002774	17	no gene
D720031	1791 LP2	13	-	28608015	39	2610307P16Rik
D080010	3619_LP	13	+	28810699	13	2610307P16Rik
D080022	196_LP	13	+	28843201	275	2610307P16Rik
D080041	408_AP	13	-	29801365	1	Cdkal1
D720010	816 LP	13	-	30074615	258	no gene
D080058	4979_DP	13	-	30192185	13	Mboat1
D080056	413_AP2	13	+	33437861	1	no gene
D080055	410_AP2	13	-	34228103	1	Slc22a23
D720063	334 LP2	13	-	34635544	755	Pxdc1
D720068	3345 2	13	-	35754653	1	Cdyl
D080025	327_AP1	13	-	36624752	4	no gene
D080011	296_LP	13	+	37040438	1211	F13a1
D720062	334 DP2	13	+	37202288	157	no gene
D080021	80_VP	13	-	37408897	2	Ly86
D720019	1228 LP	13	-	40064710	445	Ofcc1
D080021	80_VP	13	-	43288765	675	Gfod1
D080054	408_LP1	13	+	43735004	141	no gene
D080029	413_LP	13	-	45464036	6	no gene
D080046	613_AP2	13	+	45897942	4	Atxn1
D080031	4446_AP	13	-	46558523	68	Cap2
D080061	413_DP	13	+	53717910	69	no gene
D080056	413_AP2	13	+	55622278	1	no gene
D720027	1791 LP1	13	+	56751581	9	no gene
D080051	78_LP2	13	+	60054668	1	no gene
D080049	4973_LP	13	+	60054669	1	no gene
D080024	327_LP2	13	-	60777979	1	no gene
D720062	334 DP2	13	+	61415612	11	no gene
D080056	413_AP2	13	-	64066751	74	Hsd17b3
D080055	410_AP2	13	-	66932567	7	Mterfd1
D080030	613_AP1	13	+	67173197	69	no gene
D720059	216 AP2	13	+	67220010	3	no gene
D720061	218 VP	13	+	67220010	1	no gene
D080023	327_DP	13	-	67394188	1	Zfp429
D720064	3904 LP	13	+	68216318	9	no gene
D080054	408_LP1	13	+	68652842	171	Adcy2
D720059	216 AP2	13	-	69156724	1	no gene
D720040	4573 LP1	13	+	72237543	3	no gene
D080009	3619_DP2	13	+	72987721	1	no gene
D720025	1381 LP1	13	+	73025355	1	no gene
D080008	3619_DP	13	+	74689688	7	Erap1
D720052	327 LP1	13	-	77076571	1	Ankrd32
D080003	3904_AP	13	-	80054772	1	no gene
D080049	4973_LP	13	-	84545095	1	no gene
D080011	296_LP	13	+	86774580	2	no gene
D080056	413_AP2	13	-	87174264	836	no gene
D080053	81_LP	13	-	87950257	13	no gene
D080022	196_LP	13	+	89565574	14	Hapln1
D080055	410_AP2	13	+	90523347	68	no gene
D080030	613_AP1	13	+	91259621	41	no gene
D080038	81_DP1	13	-	95956200	1	Gm27031
D080040	406_DP	13	-	95956200	12	Gm27031
D080049	4973_LP	13	+	100305246	1	Naip6
D080005	218_DP	13	+	101895296	903	no gene
D080038	81_DP1	13	-	104363086	19	Adamts6
D080008	3619_DP	13	+	108615095	2	Pde4d
D080059	78_LP	13	-	110710910	1	no gene
D080005	218_DP	13	-	111966921	14	no gene
D080055	410_AP2	13	-	112986663	77	no gene
D080025	327_AP1	13	-	113584178	1	no gene
D720052	327 LP1	13	+	114172025	1	no gene
D080049	4973_LP	14	+	4347605	8	2610042L04Rik
D720047	4388 LP1	14	+	7975829	8	Dnase1l3
D720037	4272 AP2	14	+	12045099	5	Ptprg
D080037	80_LP	14	+	12157055	1	Ptprg
D080008	3619_DP	14	-	12222049	104	Ptprg
D080061	413_DP	14	-	14156465	3	no gene
D080009	3619_DP2	14	+	16661270	195	no gene
D080022	196_LP	14	+	17147052	1	no gene
D080059	78_LP	14	+	18722076	14	Ube2e2
D720030	1790 LP1	14	+	19013799	83	no gene
D720029	1729 LP1	14	-	19418117	1	Gm21738
D080012	3647_DP	14	-	23901525	14	no gene
D080025	327_AP1	14	-	28287767	5	Erc2
D080009	3619_DP2	14	+	32304047	663	no gene
D080005	218_DP	14	+	32304048	6	no gene
D080037	80_LP	14	-	33833054	32	no gene
D080055	410_AP2	14	+	34056721	131	A630023A22Rik;Antxrl
D080055	410_AP2	14	-	34333327	16	Glud1
D080005	218_DP	14	+	36383142	2	no gene
D080009	3619_DP2	14	+	36383142	585	no gene
D080025	327_AP1	14	+	36383142	108	no gene
D080008	3619_DP	14	-	40218700	1	no gene
D720063	334 LP2	14	-	43848718	1	Ear1
D080033	4973_DP2	14	-	46453651	1	Gm15221
D080053	81_LP	14	-	47140343	4	no gene
D080025	327_AP1	14	-	47280069	2	Socs4
D720044	3990 LP2	14	-	47504337	26	Fbxo34
D080037	80_LP	14	-	48261049	1	no gene
D080059	78_LP	14	-	51464705	270	Gm7247
D080053	81_LP	14	-	51464706	1	Gm7247
D080061	413_DP	14	+	51481579	24	Gm7247
D720025	1381 LP1	14	-	52561110	1	no gene
D080056	413_AP2	14	+	54530479	4	no gene
D080023	327_DP	14	+	54809273	1	no gene
D080024	327_LP2	14	+	54809273	1313	no gene
D080005	218_DP	14	+	55045241	22	no gene
D080021	80_VP	14	-	55207494	9	no gene
D720033	3990 LP1	14	-	57508857	2	Ift88;2310043D23Rik
D720040	4573 LP1	14	+	58129994	3	no gene
D720062	334 DP2	14	+	58129994	71	no gene
D720008	743 LP2	14	+	58129995	40	no gene
D720010	816 LP	14	+	58129995	1	no gene
D720011	816 DP	14	+	58129995	3	no gene
D720014	1088 LP	14	+	58129995	352	no gene
D720051	4570 DP2	14	+	58129995	1	no gene
D720057	78 DP	14	+	58129995	10	no gene
D720059	216 AP2	14	+	58129995	1	no gene
D720061	218 VP	14	+	58129995	193	no gene
D080049	4973_LP	14	+	58516025	1	no gene
D080030	613_AP1	14	+	61724210	11	no gene
D720003	815 LP2	14	-	66266485	1	Ptk2b
D080059	78_LP	14	+	67003270	2	Bnip3l
D080046	613_AP2	14	+	67771781	139	Dock5
D720063	334 LP2	14	+	70720291	1	Xpo7
D080045	587_AP	14	+	71851602	1	no gene
D080046	613_AP2	14	+	71851602	30	no gene
D720004	1381 DP	14	+	75045458	21	5031414D18Rik
D080024	327_LP2	14	+	75834275	882	no gene
D080052	80_DP1	14	+	76080655	37	no gene
D080014	334_LP	14	+	79158171	81	Vwa8
D080014	334_LP	14	-	82569867	87	no gene
D720061	218 VP	14	+	83514023	1	no gene
D080025	327_AP1	14	+	87141850	2	no gene
D080024	327_LP2	14	+	88038513	2	no gene
D080009	3619_DP2	14	+	91758668	1	no gene
D720062	334 DP2	14	+	98177766	16	no gene
D080012	3647_DP	14	-	98997204	1	no gene
D720063	334 LP2	14	-	99560891	19	no gene
D720045	3990 DP2	14	-	102289145	341	no gene
D080047	4446_LP	14	+	102561341	60	no gene
D720059	216 AP2	14	+	102561341	13	no gene
D080025	327_AP1	14	+	102711751	2	no gene
D080037	80_LP	14	-	103341240	10	Mycbp2
D990001	659 LP2	14	+	106159797	5	Trim52
D720002	748 LP1	14	+	106282167	12	no gene
D720006	659 LP1	14	+	106282167	3	no gene
D720007	743 VP	14	+	106282167	1	no gene
D720008	743 LP2	14	+	106282167	3	no gene
D720009	815 LP1	14	+	106282167	1	no gene
D720012	743 LP1	14	+	106282167	2	no gene
D080021	80_VP	14	-	107685728	2	no gene
D720037	4272 AP2	14	-	108388878	1	no gene
D720063	334 LP2	14	+	112286550	2	no gene
D080022	196_LP	14	+	115215134	2	Gpc5
D720030	1790 LP1	14	+	116109781	8	Gpc5
D990020	4272 DP1	14	-	121608229	551	Dock9
D080021	80_VP	15	+	4121282	1484	Oxct1
D720060	218 AP	15	+	4852808	1	no gene
D080046	613_AP2	15	-	6802355	1	no gene
D080061	413_DP	15	-	10736216	20	4930556M19Rik
D080011	296_LP	15	+	10764066	32	4930556M19Rik
D720052	327 LP1	15	+	12771349	29	no gene
D720061	218 VP	15	+	15928021	39	no gene
D080009	3619_DP2	15	+	17185714	1	no gene
D080047	4446_LP	15	-	17737966	1	no gene
D720040	4573 LP1	15	-	18410377	1	no gene
D720040	4573 LP1	15	+	18470385	13	no gene
D080055	410_AP2	15	+	19541852	57	no gene
D720025	1381 LP1	15	-	21056263	3	no gene
D080047	4446_LP	15	-	24674286	2	no gene
D720052	327 LP1	15	+	24731103	1	no gene
D720037	4272 AP2	15	+	25854955	5	Fam134b
D080041	408_AP	15	-	26181031	150	no gene
D080008	3619_DP	15	+	29851257	114	no gene
D720025	1381 LP1	15	+	30998419	37	Ctnnd2
D080039	327_AP2	15	+	31914739	2	no gene
D080022	196_LP	15	-	33408462	1	Cpq
D080061	413_DP	15	+	33794636	1	no gene
D720060	218 AP	15	-	33971716	1	no gene
D080021	80_VP	15	-	34748244	2	no gene
D720052	327 LP1	15	+	35359917	30	no gene
D080056	413_AP2	15	-	38937519	502	Gm26704;Baalc
D080008	3619_DP	15	+	39349536	1	Rims2
D080012	3647_DP	15	+	40920532	1	Zfpm2
D080053	81_LP	15	+	41296968	2	no gene
D720054	4390 DP2	15	-	41778698	17	Oxr1;Gm26854
D080048	4766_LP	15	+	46196233	5	no gene
D080041	408_AP	15	+	47935609	3	Csmd3
D080053	81_LP	15	-	51270130	2	no gene
D080037	80_LP	15	+	51605696	4	no gene
D080048	4766_LP	15	+	52523651	17	no gene
D080033	4973_DP2	15	+	53203461	15	Ext1
D080009	3619_DP2	15	+	54528702	1	no gene
D080009	3619_DP2	15	+	54880621	1	Enpp2
D990002	1158 DP	15	+	55287955	1	no gene
D080013	3907_DP	15	-	55381710	1	Col14a1
D080021	80_VP	15	+	55905760	340	Sntb1
D720006	659 LP1	15	+	57076474	8	no gene
D080049	4973_LP	15	-	61532663	1	no gene
D720042	4976 LP2	15	-	61873325	224	no gene
D080009	3619_DP2	15	+	62621579	1	no gene
D720052	327 LP1	15	+	65023308	1	no gene
D080032	4766_AP	15	-	70216871	2	no gene
D080031	4446_AP	15	+	70514387	1	no gene
D720054	4390 DP2	15	+	75640527	1095	no gene
D720054	4390 DP2	15	+	76465401	25	Bop1
D720064	3904 LP	15	-	77885943	1	no gene
D080055	410_AP2	15	-	79545245	324	Ddx17
D080009	3619_DP2	15	+	81400580	80	Xpnpep3
D080008	3619_DP	15	-	81740573	208	no gene
D720003	815 LP2	15	+	83411753	1	Pacsin2
D720004	1381 DP	15	+	83411753	1	Pacsin2
D720007	743 VP	15	+	83411753	14	Pacsin2
D720008	743 LP2	15	+	83411753	2	Pacsin2
D720009	815 LP1	15	+	83411753	1	Pacsin2
D720010	816 LP	15	+	83411753	3	Pacsin2
D720011	816 DP	15	+	83411753	526	Pacsin2
D720012	743 LP1	15	+	83411753	2	Pacsin2
D720061	218 VP	15	-	89619726	1	no gene
D080022	196_LP	15	+	93010400	535	no gene
D080024	327_LP2	15	+	97555026	3	no gene
D720012	743 LP1	15	+	97570399	3	no gene
D080055	410_AP2	15	-	100145361	272	Dip2b
D080055	410_AP2	15	-	100163804	6	Dip2b
D080037	80_LP	15	-	102029451	41	Krt18
D990013	1092 DP	16	+	3600542	7	Olfr161
D990017	4570 DP1	16	+	3600542	514	Olfr161
D080021	80_VP	16	-	3755137	1	no gene
D080059	78_LP	16	-	4377993	225	Adcy9
D080022	196_LP	16	-	4474626	741	no gene
D720037	4272 AP2	16	+	5575847	22	no gene
D080029	413_LP	16	-	5577064	1	no gene
D080022	196_LP	16	-	6193775	4	no gene
D720063	334 LP2	16	+	7637518	2095	no gene
D720061	218 VP	16	+	7637519	1	no gene
D080046	613_AP2	16	+	7814238	13	no gene
D080024	327_LP2	16	+	8969078	1	no gene
D720037	4272 AP2	16	+	9013718	1	no gene
D080056	413_AP2	16	-	10330311	2	no gene
D080024	327_LP2	16	+	11906430	1	Cpped1;Gm9961
D080055	410_AP2	16	-	12066476	7	Shisa9
D080022	196_LP	16	-	14822890	1	no gene
D080021	80_VP	16	-	14924057	1	Efcab1
D720003	815 LP2	16	-	16127332	1	Spidr
D720007	743 VP	16	+	16849237	2	no gene
D720064	3904 LP	16	+	20479899	1	no gene
D080046	613_AP2	16	-	24250829	1	no gene
D080048	4766_LP	16	+	24348335	22	no gene
D080037	80_LP	16	-	24930837	37	Lpp
D080029	413_LP	16	-	27260423	4	no gene
D080053	81_LP	16	-	32021088	317	Pak2
D080013	3907_DP	16	-	33141130	1	no gene
D720020	1166 LP1	16	-	35049943	3	Ptplb
D720024	1158 VP	16	-	35049943	215	Ptplb
D080055	410_AP2	16	+	35681018	170	no gene
D080059	78_LP	16	+	36097639	2	no gene
D080059	78_LP	16	-	36578646	14	no gene
D080053	81_LP	16	-	36578647	1	no gene
D080046	613_AP2	16	+	38139854	21	Gsk3b
D080029	413_LP	16	+	38900666	4	no gene
D080031	4446_AP	16	-	39563402	1	no gene
D080055	410_AP2	16	-	42363867	144	no gene
D080022	196_LP	16	+	42750714	1	4932412D23Rik
D720064	3904 LP	16	-	43224012	432	Zbtb20
D080037	80_LP	16	+	44157018	146	Naa50
D720017	1092 LP	16	+	44676831	343	no gene
D080055	410_AP2	16	+	44758512	4	no gene
D080053	81_LP	16	+	47038416	14	no gene
D080024	327_LP2	16	-	50046144	1	no gene
D080059	78_LP	16	+	55650554	2	no gene
D720063	334 LP2	16	+	57481676	467	Cmss1;Filip1l
D720062	334 DP2	16	+	59339233	2	no gene
D080039	327_AP2	16	+	61133309	9	no gene
D080055	410_AP2	16	-	62977482	26	no gene
D080039	327_AP2	16	+	65349399	7	no gene
D080013	3907_DP	16	+	68302676	1	no gene
D080051	78_LP2	16	-	69641553	5	no gene
D990008	413_AP1	16	+	70233542	2	no gene
D080059	78_LP	16	+	70943688	2	no gene
D080022	196_LP	16	+	71882248	16	no gene
D080051	78_LP2	16	-	72823885	40	Robo1
D080021	80_VP	16	+	73012014	1	Robo1
D080025	327_AP1	16	+	73952478	67	Robo2
D720054	4390 DP2	16	-	76484263	276	no gene
D720059	216 AP2	16	+	79783826	1	no gene
D080041	408_AP	16	-	80911330	1	no gene
D720062	334 DP2	16	-	82952383	2	no gene
D080008	3619_DP	16	-	83450657	1	no gene
D080055	410_AP2	16	-	87672733	200	no gene
D080059	78_LP	16	+	89189272	8	no gene
D720018	1217 LP	16	-	91565166	1048	Ifngr2
D720014	1088 LP	16	-	91565168	12	Ifngr2
D080040	406_DP	16	-	91845490	1	Atp5o;Itsn1
D080041	408_AP	16	+	92409809	42	Rcan1
D080031	4446_AP	16	+	93292369	36	no gene
D080045	587_AP	16	-	96330368	1	no gene
D080056	413_AP2	16	-	96764961	43	Dscam
D080037	80_LP	17	-	3078339	192	Pisd-ps2
D720030	1790 LP1	17	-	3099402	7	no gene
D080013	3907_DP	17	-	6166517	1	Tulp4
D080021	80_VP	17	-	6166517	1	Tulp4
D080024	327_LP2	17	-	8165056	1	no gene
D080059	78_LP	17	+	8727220	65	Pde10a
D080052	80_DP1	17	+	10400961	10	no gene
D080053	81_LP	17	-	11534496	14	Park2
D080033	4973_DP2	17	-	12421741	140	Slc22a3
D080047	4446_LP	17	-	12421743	3	Slc22a3
D990005	4392 AP1	17	+	12811446	1	Airn
D080037	80_LP	17	-	13027598	21	no gene
D720067	3345 1	17	+	14813837	4	no gene
D080052	80_DP1	17	+	16356583	2	no gene
D080031	4446_AP	17	-	16951599	157	no gene
D080047	4446_LP	17	-	16951600	1	no gene
D990017	4570 DP1	17	-	20353259	2	Vmn2r107
D720003	815 LP2	17	-	23049150	45	no gene
D720059	216 AP2	17	+	23450487	2	no gene
D080023	327_DP	17	-	25399263	1	Cacna1h
D080055	410_AP2	17	-	25698374	84	no gene
D080049	4973_LP	17	-	26975670	3	Zbtb9;Ggnbp1
D080037	80_LP	17	-	27655295	4	no gene
D080022	196_LP	17	+	28382184	15	no gene
D080023	327_DP	17	+	28382184	905	no gene
D080023	327_DP	17	+	28526137	1034	no gene
D080022	196_LP	17	+	28526138	16	no gene
D080030	613_AP1	17	+	28595276	1	Srpk1
D990006	4976 LP1	17	+	31112471	1	Abcg1
D080009	3619_DP2	17	-	33638709	1	Gm20507;Pram1
D720042	4976 LP2	17	+	34439981	431	BC051142
D080009	3619_DP2	17	-	37786692	3	no gene
D080025	327_AP1	17	+	37994029	4	no gene
D080009	3619_DP2	17	-	38189111	10	no gene
D990020	4272 DP1	17	+	38649928	1	no gene
D720062	334 DP2	17	+	38874012	1	no gene
D720025	1381 LP1	17	+	39585800	2	no gene
D720040	4573 LP1	17	-	42008720	7	no gene
D720064	3904 LP	17	-	42892202	1	no gene
D720068	3345 2	17	-	44277728	97	Clic5
D720060	218 AP	17	-	44277729	4	Clic5
D720061	218 VP	17	-	44277729	2	Clic5
D080049	4973_LP	17	-	44337098	46	no gene
D080025	327_AP1	17	+	44651629	7	Runx2
D080046	613_AP2	17	-	44817958	5	Supt3
D080024	327_LP2	17	+	45215706	253	no gene
D720064	3904 LP	17	+	45496562	1	no gene
D080029	413_LP	17	-	47974002	30	no gene
D080008	3619_DP	17	+	48072394	1	no gene
D720008	743 LP2	17	+	48072394	1	no gene
D990009	413 VP	17	+	48072409	8	no gene
D080045	587_AP	17	+	48909564	1	no gene
D080011	296_LP	17	+	52612204	652	Kcnh8
D080003	3904_AP	17	+	52612205	1	Kcnh8
D080049	4973_LP	17	+	52628848	17	Kcnh8
D990001	659 LP2	17	+	57265259	4373	Trip10
D720023	1158 AP	17	+	58441520	2	no gene
D990006	4976 LP1	17	-	58695934	1013	no gene
D990002	1158 DP	17	-	58695935	1	no gene
D080056	413_AP2	17	-	61822523	1	no gene
D720012	743 LP1	17	+	63572763	17	no gene
D720030	1790 LP1	17	+	64100702	6	Fer
D990020	4272 DP1	17	+	65769621	9067	Rab31
D080053	81_LP	17	+	73373504	1	Capn13
D080010	3619_LP	17	-	73606014	10	Galnt14
D080059	78_LP	17	-	74357670	129	Spast
D080053	81_LP	17	-	74357673	1	Spast
D720032	1960 VP	17	+	74935181	3	no gene
D080052	80_DP1	17	+	75573253	45	no gene
D080009	3619_DP2	17	-	76585258	1	no gene
D080029	413_LP	17	+	77275158	2	no gene
D720061	218 VP	17	+	77717483	247	no gene
D720029	1729 LP1	17	-	81174516	16	no gene
D720025	1381 LP1	17	+	82630425	4	no gene
D080029	413_LP	17	+	84013389	26	no gene
D080029	413_LP	17	+	84956779	17	1110020A21Rik;Ppm1b
D720014	1088 LP	17	-	85564673	1	no gene
D720015	1088 AP	17	-	85564673	6	no gene
D080021	80_VP	17	+	87081817	1	no gene
D080055	410_AP2	17	+	91016984	12	Nrxn1
D720055	4390 AP1	17	+	93352398	113	no gene
D990006	4976 LP1	17	+	93352398	768	no gene
D990002	1158 DP	17	+	93352399	4	no gene
D080031	4446_AP	17	+	94654852	6	no gene
D080011	296_LP	18	+	3623527	1	no gene
D080053	81_LP	18	+	4522919	200	no gene
D720061	218 VP	18	-	4994374	3	Svil
D720025	1381 LP1	18	-	5579482	17	Gm10125
D080058	4979_DP	18	+	6542940	3	no gene
D720064	3904 LP	18	+	6666806	79	no gene
D080008	3619_DP	18	+	7732296	1	no gene
D720059	216 AP2	18	-	8850807	1	no gene
D080030	613_AP1	18	+	9702574	2	no gene
D080040	406_DP	18	+	15309043	5	no gene
D080009	3619_DP2	18	-	15964248	1	no gene
D080022	196_LP	18	-	19436413	30	no gene
D080049	4973_LP	18	+	19669455	812	no gene
D080051	78_LP2	18	+	19669456	1	no gene
D720054	4390 DP2	18	+	20663123	1	Gm16090
D080022	196_LP	18	+	21396119	84	no gene
D080025	327_AP1	18	+	24861190	90	Fhod3
D080046	613_AP2	18	+	28223971	87	no gene
D990007	216 AP1	18	-	28470606	7	no gene
D080022	196_LP	18	+	30682472	1	no gene
D080022	196_LP	18	-	31204752	1	Rit2
D080061	413_DP	18	+	33264453	231	no gene
D720029	1729 LP1	18	-	33510326	24	no gene
D080010	3619_LP	18	-	34172328	22	no gene
D720067	3345 1	18	+	36663946	703	Ankhd1
D990020	4272 DP1	18	+	39272029	15	Arhgap26
D080049	4973_LP	18	-	39340817	1	Arhgap26
D080041	408_AP	18	+	43025186	5	Ppp2r2b
D720047	4388 LP1	18	-	46259165	4	Pggt1b
D080022	196_LP	18	-	47779456	2	no gene
D080038	81_DP1	18	+	49543482	1	no gene
D080054	408_LP1	18	-	51670243	78	no gene
D720009	815 LP1	18	-	52662822	18	1700034E13Rik
D080032	4766_AP	18	-	53967406	7	no gene
D080041	408_AP	18	+	54236953	4	no gene
D720006	659 LP1	18	-	54932549	2	Zfp608
D080041	408_AP	18	+	55731821	2	no gene
D080025	327_AP1	18	+	56270220	1	no gene
D080041	408_AP	18	-	56472545	6	Gramd3
D080024	327_LP2	18	-	56627333	187	no gene
D080045	587_AP	18	-	58613429	53	no gene
D990015	78 DP1	18	-	60063959	15729	no gene
D080022	196_LP	18	+	61647449	6	Gm20748
D080008	3619_DP	18	+	61960833	528	Sh3tc2
D720008	743 LP2	18	-	63102883	1	Piezo2
D080057	4976_DP1	18	-	64485462	25	Fech
D080010	3619_LP	18	-	64693221	7190	no gene
D080006	3924_AP	18	-	64693222	4	no gene
D080009	3619_DP2	18	-	64693222	2	no gene
D720060	218 AP	18	-	65004920	3	Nedd4l
D080054	408_LP1	18	-	69018207	11	no gene
D720054	4390 DP2	18	+	69397651	5	Tcf4
D080055	410_AP2	18	-	69430410	301	Tcf4
D720062	334 DP2	18	-	70771997	97	no gene
D080009	3619_DP2	18	+	70790936	1	no gene
D720061	218 VP	18	-	71124297	1	no gene
D720062	334 DP2	18	+	72881014	1	no gene
D080025	327_AP1	18	+	74170544	2	no gene
D080046	613_AP2	18	+	74918969	3	no gene
D080032	4766_AP	18	-	76646685	9	no gene
D720062	334 DP2	18	-	78881622	310	Setbp1
D720063	334 LP2	18	+	81542097	104	no gene
D080033	4973_DP2	18	+	86503117	1	no gene
D720061	218 VP	18	-	88346819	2	no gene
D080047	4446_LP	18	-	89573990	3	Dok6
D080023	327_DP	19	-	3091882	1	no gene
D080059	78_LP	19	+	5212618	7	Pacs1
D080024	327_LP2	19	+	5909311	1	Dpf2
D080022	196_LP	19	-	5944573	17	Pola2
D720009	815 LP1	19	+	7221470	3	no gene
D720052	327 LP1	19	+	7429613	171	Rtn3
D720057	78 DP	19	-	7515686	68	Atl3
D080040	406_DP	19	+	8741825	5	Stx5a
D080021	80_VP	19	-	9575017	1	no gene
D080058	4979_DP	19	-	9824297	2	no gene
D080029	413_LP	19	-	10517643	1	Sdhaf2
D080029	413_LP	19	-	11535681	9	no gene
D720033	3990 LP1	19	-	11901190	11	no gene
D080010	3619_LP	19	-	12031980	1	no gene
D080029	413_LP	19	+	12401189	1	no gene
D080029	413_LP	19	-	12712033	20	Keg1;Gm15962
D080052	80_DP1	19	+	17238373	13	no gene
D080032	4766_AP	19	+	17464688	1	Pcsk5
D080009	3619_DP2	19	+	17938392	1	no gene
D080022	196_LP	19	+	19886515	1	no gene
D080023	327_DP	19	+	19886515	1	no gene
D080061	413_DP	19	-	19886728	4	no gene
D080025	327_AP1	19	+	20508429	23	no gene
D080061	413_DP	19	+	21167065	413	no gene
D080021	80_VP	19	+	21493041	5	no gene
D080025	327_AP1	19	+	22529045	51	Trpm3
D080054	408_LP1	19	-	22939046	2	Trpm3
D080009	3619_DP2	19	+	23056731	3	C330002G04Rik
D080039	327_AP2	19	-	24301328	13	Pip5k1b
D080024	327_LP2	19	-	25681965	1	no gene
D720063	334 LP2	19	+	31518507	1	Prkg1
D720051	4570 DP2	19	+	32293535	3	Sgms1
D720025	1381 LP1	19	+	32759732	2	Pten
D720024	1158 VP	19	-	32793078	90	Pten
D720020	1166 LP1	19	-	32793080	1	Pten
D720063	334 LP2	19	+	33728432	1	Lipo1;Lipo2
D080022	196_LP	19	-	34194580	194	Stambpl1
D080049	4973_LP	19	+	34207916	3	Stambpl1
D720061	218 VP	19	-	39246606	1	Cyp2c53-ps
D080008	3619_DP	19	+	39523610	6	Cyp2c39
D080041	408_AP	19	+	40251269	1	Pdlim1
D720032	1960 VP	19	+	45417862	1	Btrc
D080032	4766_AP	19	-	46268358	1	Gbf1
D080047	4446_LP	19	-	47446869	240	Sh3pxd2a
D720027	1791 LP1	19	-	47723063	2	no gene
D080054	408_LP1	19	+	49426711	5	no gene
D720041	4573 LP2	19	-	51539599	5	no gene
D720051	4570 DP2	19	+	53185505	1	Add3
D720057	78 DP	19	+	53185505	134	Add3
D080025	327_AP1	19	-	54112564	1	no gene
D080038	81_DP1	19	-	58200069	1	no gene
D080040	406_DP	19	-	58200069	5	no gene
D080048	4766_LP	19	-	60962134	169	Grk5
D080005	218_DP	JH584304.1	-	60451	2	no gene
D080021	80_VP	X	-	8782664	1	no gene
D720062	334 DP2	X	-	10798030	1	no gene
D080009	3619_DP2	X	+	13656991	3	Cask
D720003	815 LP2	X	-	14699599	67	no gene
D080061	413_DP	X	-	16978042	3	no gene
D720025	1381 LP1	X	-	17850462	11	no gene
D720061	218 VP	X	-	18752249	1	no gene
D080031	4446_AP	X	-	20054770	1	no gene
D080055	410_AP2	X	-	20555033	8	Rgn
D080008	3619_DP	X	+	22067074	1	no gene
D080021	80_VP	X	-	26567552	1	no gene
D720064	3904 LP	X	-	32504693	4	no gene
D080046	613_AP2	X	+	37107444	10	Upf3b
D080022	196_LP	X	-	38212082	225	Tmem255a
D080022	196_LP	X	+	38236558	1	Tmem255a
D080023	327_DP	X	+	38236558	38	Tmem255a
D080047	4446_LP	X	+	39604389	122	no gene
D080029	413_LP	X	-	40311327	3	Gm14643
D720052	327 LP1	X	+	40479974	2	no gene
D080024	327_LP2	X	-	42813219	157	Tenm1
D720025	1381 LP1	X	-	43761749	1	no gene
D080052	80_DP1	X	+	48780853	78	no gene
[truncated: 59 more rows]

## Sheet: piggyBac >10 reads
Sample ID	Sample Name	chromosome	strand	position	reads	gene	count gene	human orthalog	Hallmark PI3K/mTOR gene	KEGG PI3K / AKT gene
D080003	3904_AP	13	+	22827666	351	Vmn1r210	1	#N/A	No	No
D080005	218_DP	2	+	90795671	64	Agbl2	1	AGBL2	No	No
D080005	218_DP	3	-	54272392	179	Trpc4	1	TRPC4	No	No
D080005	218_DP	4	+	88188019	199	Focad	1	FOCAD	No	No
D080005	218_DP	8	-	111994622	1021	Kars	1	KARS1	No	No
D080005	218_DP	10	-	58644943	81	Edar	1	EDAR	No	No
D080005	218_DP	10	+	5037038	10	Syne1	1	SYNE1	No	No
D080008	3619_DP	2	-	96743827	801	Lrrc4c	1	LRRC4C	No	No
D080008	3619_DP	4	+	46049262	429	Tmod1	1	TMOD1	No	No
D080008	3619_DP	6	+	114964622	34	Vgll4	1	VGLL4	No	No
D080008	3619_DP	10	+	52844807	42	Slc35f1	1	SLC35F1	No	No
D080008	3619_DP	14	-	12222049	104	Ptprg	1	PTPRG	No	No
D080008	3619_DP	18	+	61960833	528	Sh3tc2	1	SH3TC2	No	No
D080009	3619_DP2	3	+	28781988	62	Eif5a2	1	EIF5A2	No	No
D080009	3619_DP2	8	+	104536115	26	Car7	1	CA7	No	No
D080009	3619_DP2	10	+	28082144	25	Ptprk	3	PTPRK	No	No
D080009	3619_DP2	12	-	84950404	968	Arel1	1	AREL1	No	No
D080009	3619_DP2	12	+	3894442	298	Dnmt3a	1	DNMT3A	No	No
D080009	3619_DP2	15	+	81400580	80	Xpnpep3	1	XPNPEP3	No	No
D080010	3619_LP	6	+	137382830	3646	Ptpro	1	PTPRO	No	No
D080010	3619_LP	10	+	13705754	20	Aig1	1	AIG1	No	No
D080010	3619_LP	13	+	28810699	13	2610307P16Rik	3	#N/A	No	No
D080010	3619_LP	17	-	73606014	10	Galnt14	1	GALNT14	No	No
D080011	296_LP	1	+	92084831	1088	Hdac4	1	HDAC4	No	No
D080011	296_LP	4	+	129737155	14	Khdrbs1	1	KHDRBS1	No	No
D080011	296_LP	4	+	59399887	17	Susd1	1	SUSD1	No	No
D080011	296_LP	10	-	36655463	42	Hs3st5	3	HS3ST5	No	No
D080011	296_LP	10	+	13192316	24	Ltv1	1	LTV1	No	No
D080011	296_LP	10	-	13424936	10	Phactr2	1	PHACTR2	No	No
D080011	296_LP	13	+	37040438	1211	F13a1	1	F13A1	No	No
D080011	296_LP	15	+	10764066	32	4930556M19Rik	2	#N/A	No	No
D080011	296_LP	17	+	52612204	652	Kcnh8	2	KCNH8	No	No
D080012	3647_DP	2	-	24851270	10	Ehmt1	1	EHMT1	No	No
D080012	3647_DP	4	+	152111298	123	Plekhg5	1	PLEKHG5	No	No
D080012	3647_DP	8	-	68565845	781	Csgalnact1	1	CSGALNACT1	No	No
D080014	334_LP	12	-	81576578	746	Med6	1	MED6	No	No
D080014	334_LP	14	+	79158171	81	Vwa8	1	VWA8	No	No
D080021	80_VP	3	-	145453293	1131	Col24a1	1	COL24A1	No	No
D080021	80_VP	5	+	138155358	2626	Zfp113	1	ZNF3	No	No
D080021	80_VP	9	+	120962266	688	Ulk4	1	ULK4	No	No
D080021	80_VP	10	-	28185063	260	Ptprk	3	PTPRK	No	No
D080021	80_VP	12	+	99965681	3194	Kcnk13	1	KCNK13	No	No
D080021	80_VP	13	-	43288765	675	Gfod1	1	GFOD1	No	No
D080021	80_VP	15	+	4121282	1484	Oxct1	1	OXCT1	No	No
D080021	80_VP	15	+	55905760	340	Sntb1	1	SNTB1	No	No
D080021	80_VP	X	-	74030638	385	Mecp2	1	MECP2	No	No
D080022	196_LP	1	-	154488922	118	Cacna1e	1	CACNA1E	No	No
D080022	196_LP	2	-	158479201	15	Ralgapb	1	RALGAPB	No	No
D080022	196_LP	3	-	136728082	60	Ppp3ca	1	PPP3CA	No	No
D080022	196_LP	3	+	5406445	124	Zfhx4	1	ZFHX4	No	No
D080022	196_LP	4	-	134621723	948	Man1c1	1	MAN1C1	No	No
D080022	196_LP	4	+	106960161	26	Ssbp3	1	SSBP3	No	No
D080022	196_LP	4	-	55005155	14	Zfp462	1	ZNF462	No	No
D080022	196_LP	8	+	111337416	549	Mlkl	1	MLKL	No	No
D080022	196_LP	8	-	99519695	225	A330008L17Rik	1	#N/A	No	No
D080022	196_LP	8	-	45063087	10	AY512931	1	#N/A	No	No
D080022	196_LP	13	+	89565574	14	Hapln1	1	HAPLN1	No	No
D080022	196_LP	13	+	28843201	275	2610307P16Rik	3	#N/A	No	No
D080022	196_LP	19	-	5944573	17	Pola2	1	POLA2	No	No
D080022	196_LP	19	-	34194580	194	Stambpl1	1	STAMBPL1	No	No
D080022	196_LP	X	-	38212082	225	Tmem255a	2	TMEM255A	No	No
D080023	327_DP	11	-	75740024	164	Ywhae	1	YWHAE	No	Yes
D080023	327_DP	1	-	40279743	69	Il1r1	1	IL1R1	No	No
D080023	327_DP	9	+	100909004	22	Stag1	1	STAG1	No	No
D080023	327_DP	9	-	15307486	416	Taf1d	1	TAF1D	No	No
D080023	327_DP	12	+	36127646	52	Bzw2	3	BZW2	No	No
D080023	327_DP	X	+	38236558	38	Tmem255a	2	TMEM255A	No	No
D080024	327_LP2	8	-	68036614	269	Psd3	1	PSD3	No	No
D080024	327_LP2	8	+	108780733	341	Zfhx3	1	ZFHX3	No	No
D080024	327_LP2	9	-	118064537	63	Azi2	1	AZI2	No	No
D080024	327_LP2	9	-	118064537	63	Cmc1	1	CMC1	No	No
D080024	327_LP2	10	+	25395476	26	Epb41l2	1	EPB41L2	No	No
D080024	327_LP2	X	-	42813219	157	Tenm1	1	TENM1	No	No
D080025	327_AP1	4	-	121045819	109	Col9a2	1	COL9A2	No	Yes
D080025	327_AP1	1	+	194980211	87	A330023F24Rik	1	#N/A	No	No
D080025	327_AP1	5	-	66896145	21	Limch1	2	LIMCH1	No	No
D080025	327_AP1	6	-	98942361	43	Foxp1	2	FOXP1	No	No
D080025	327_AP1	7	+	82480391	50	Adamtsl3	1	ADAMTSL3	No	No
D080025	327_AP1	7	+	49354238	29	Nav2	3	NAV2	No	No
D080025	327_AP1	8	-	44954899	93	Fat1	1	FAT1	No	No
D080025	327_AP1	10	-	18710291	28	Arfgef3	1	ARFGEF3	No	No
D080025	327_AP1	10	-	26879763	13	Arhgap18	2	ARHGAP18	No	No
D080025	327_AP1	10	-	3977891	11	Mthfd1l	2	MTHFD1L	No	No
D080025	327_AP1	10	+	44448576	13	Prdm1	1	PRDM1	No	No
D080025	327_AP1	11	-	75684409	56	Crk	1	CRK	No	No
D080025	327_AP1	16	+	73952478	67	Robo2	1	ROBO2	No	No
D080025	327_AP1	18	+	24861190	90	Fhod3	1	FHOD3	No	No
D080025	327_AP1	19	+	22529045	51	Trpm3	1	TRPM3	No	No
D080029	413_LP	1	+	91524806	38	Traf3ip1	1	TRAF3IP1	No	No
D080029	413_LP	3	+	118976090	16	Dpyd	1	DPYD	No	No
D080029	413_LP	3	+	75428632	21	Wdr49	1	WDR49	No	No
D080029	413_LP	6	+	99215463	55	Foxp1	2	FOXP1	No	No
D080029	413_LP	11	-	113061110	12	2610035D17Rik	1	#N/A	No	No
D080029	413_LP	17	+	84956779	17	Ppm1b	1	PPM1B	No	No
D080029	413_LP	17	+	84956779	17	1110020A21Rik	1	#N/A	No	No
D080029	413_LP	19	-	12712033	20	Keg1	1	GLYAT	No	No
D080029	413_LP	19	-	12712033	20	Gm15962	1	#N/A	No	No
D080030	613_AP1	10	+	39102068	14	Lama4	1	LAMA4	No	Yes
D080030	613_AP1	2	-	76598170	33	Osbpl6	1	OSBPL6	No	No
D080030	613_AP1	5	-	5443734	16	1700015F17Rik	1	#N/A	No	No
D080030	613_AP1	6	+	122795285	29	Slc2a3	1	SLC2A14	No	No
D080030	613_AP1	8	-	65105694	10	Smim31	1	SMIM31	No	No
D080030	613_AP1	10	+	22139624	13	E030030I06Rik	1	#N/A	No	No
D080031	4446_AP	4	-	55387329	17	Rad23b	1	RAD23B	No	No
D080031	4446_AP	4	-	109455208	105	Rnf11	1	RNF11	No	No
D080031	4446_AP	9	+	22510735	60	Bbs9	1	BBS9	No	No
D080031	4446_AP	13	-	46558523	68	Cap2	1	CAP2	No	No
D080032	4766_AP	4	-	97920036	92	Nfia	1	NFIA	No	No
D080032	4766_AP	12	-	81485368	16	Gm20498	1	#N/A	No	No
D080032	4766_AP	13	-	9564076	26	Dip2c	1	DIP2C	No	No
D080033	4973_DP2	11	+	43425362	27	Pttg1	1	PTTG1	No	No
D080033	4973_DP2	15	+	53203461	15	Ext1	1	EXT1	No	No
D080033	4973_DP2	17	-	12421741	140	Slc22a3	1	SLC22A3	No	No
D080037	80_LP	5	-	19618644	76	Magi2	1	MAGI2	No	Yes
D080037	80_LP	3	+	34034520	27	Fxr1	1	FXR1	No	No
D080037	80_LP	8	-	93897861	25	Gnao1	1	GNAO1	No	No
D080037	80_LP	10	+	45233895	14	Popdc3	1	POPDC3	No	No
D080037	80_LP	12	+	36133608	31	Bzw2	3	BZW2	No	No
D080037	80_LP	12	-	8552458	17	Slc7a15	2	#N/A	No	No
D080037	80_LP	14	-	103341240	10	Mycbp2	1	MYCBP2	No	No
D080037	80_LP	15	-	102029451	41	Krt18	1	KRT18	No	No
D080037	80_LP	16	-	24930837	37	Lpp	1	LPP	No	No
D080037	80_LP	16	+	44157018	146	Naa50	1	NAA50	No	No
D080037	80_LP	17	-	3078339	192	Pisd-ps2	1	#N/A	No	No
D080037	80_LP	X	+	69823941	400	Aff2	1	AFF2	No	No
D080038	81_DP1	9	+	117161534	111	Rbms3	1	RBMS3	No	No
D080038	81_DP1	10	-	36735849	86	Hs3st5	3	HS3ST5	No	No
D080038	81_DP1	13	-	104363086	19	Adamts6	1	ADAMTS6	No	No
D080039	327_AP2	11	+	68458426	15	Pik3r5	1	PIK3R5	No	Yes
D080039	327_AP2	1	+	151619879	10	Niban1	1	NIBAN1	No	No
D080039	327_AP2	6	-	61208058	10	Ccser1	1	CCSER1	No	No
D080039	327_AP2	7	+	97372250	13	Alg8	1	ALG8	No	No
D080039	327_AP2	10	-	18481616	31	Nhsl1	2	NHSL1	No	No
D080039	327_AP2	12	+	98650841	22	Spata7	1	SPATA7	No	No
D080039	327_AP2	19	-	24301328	13	Pip5k1b	1	PIP5K1B	No	No
D080039	327_AP2	X	+	157485721	10	Sms	1	SMS	No	No
D080040	406_DP	5	-	27016047	19	Dpp6	1	DPP6	No	No
D080040	406_DP	13	-	95956200	12	Gm27031	1	#N/A	No	No
D080041	408_AP	2	-	59770284	12	Tanc1	1	TANC1	No	No
D080041	408_AP	3	+	87133650	22	Kirrel	1	KIRREL1	No	No
D080041	408_AP	4	-	86527204	19	Saxo1	1	SAXO1	No	No
D080041	408_AP	10	-	64487781	13	Ctnna3	4	CTNNA3	No	No
D080041	408_AP	10	-	36654518	22	Hs3st5	3	HS3ST5	No	No
D080041	408_AP	10	+	18471334	103	Nhsl1	2	NHSL1	No	No
D080041	408_AP	12	+	73150818	26	Mnat1	1	MNAT1	No	No
D080041	408_AP	16	+	92409809	42	Rcan1	1	RCAN1	No	No
D080045	587_AP	5	+	115385595	212	Gm13832	1	#N/A	No	No
D080045	587_AP	9	+	45595456	535	Dscaml1	1	DSCAML1	No	No
D080045	587_AP	11	-	64506052	15	Hs3st3a1	1	HS3ST3A1	No	No
D080046	613_AP2	16	+	38139854	21	Gsk3b	1	GSK3B	Yes	Yes
D080046	613_AP2	3	-	90083620	58	Tpm3	1	TPM3	No	No
D080046	613_AP2	7	+	49238108	74	Nav2	3	NAV2	No	No
D080046	613_AP2	11	+	75092284	26	Smg6	1	SMG6	No	No
D080046	613_AP2	14	+	67771781	139	Dock5	1	DOCK5	No	No
D080046	613_AP2	X	+	37107444	10	Upf3b	1	UPF3B	No	No
D080047	4446_LP	6	+	127913519	124	Tspan11	1	TSPAN11	No	No
D080047	4446_LP	10	-	53561086	138	Mcm9	1	MCM9	No	No
D080047	4446_LP	10	+	4151866	12	Mthfd1l	2	MTHFD1L	No	No
D080047	4446_LP	19	-	47446869	240	Sh3pxd2a	1	SH3PXD2A	No	No
D080048	4766_LP	10	-	27272725	153	Lama2	2	LAMA2	No	Yes
D080048	4766_LP	13	-	27508017	172	Prl8a8	1	PRL	No	Yes
D080048	4766_LP	1	-	88377114	119	Trpm8	1	TRPM8	No	No
D080048	4766_LP	2	-	10195018	30	Itih5	1	ITIH5	No	No
D080048	4766_LP	6	-	50588812	26	4921507P07Rik	1	#N/A	No	No
D080048	4766_LP	6	-	50588812	26	5430402O13Rik	1	#N/A	No	No
D080048	4766_LP	7	-	116093749	79	1110004F10Rik	1	#N/A	No	No
D080048	4766_LP	10	-	63465519	586	Ctnna3	4	CTNNA3	No	No
D080048	4766_LP	11	+	80189835	57	Rnf135	1	RNF135	No	No
D080048	4766_LP	19	-	60962134	169	Grk5	1	GRK5	No	No
D080048	4766_LP	X	+	78526299	120	Prrg1	1	PRRG1	No	No
D080049	4973_LP	2	-	31936171	57	Lamc3	1	LAMC3	No	Yes
D080049	4973_LP	1	+	88277048	29	Hjurp	1	HJURP	No	No
D080049	4973_LP	2	+	30845758	160	Prrx2	1	PRRX2	No	No
D080049	4973_LP	3	+	137903531	48	Dnajb14	1	DNAJB14	No	No
D080049	4973_LP	3	-	27273200	17	Nceh1	1	NCEH1	No	No
D080049	4973_LP	3	-	25823516	192	Nlgn1	1	NLGN1	No	No
D080049	4973_LP	5	+	112950837	28	Grk3	1	GRK3	No	No
D080049	4973_LP	8	-	92911729	50	Lpcat2	1	LPCAT2	No	No
D080049	4973_LP	10	+	112928328	20	Atxn7l3b	1	ATXN7L3B	No	No
D080049	4973_LP	10	-	57693517	23	Pkib	1	PKIB	No	No
D080049	4973_LP	11	-	83067182	42	Slfn2	1	SLFN12L	No	No
D080049	4973_LP	12	-	99851650	77	Efcab11	1	EFCAB11	No	No
D080049	4973_LP	17	+	52628848	17	Kcnh8	2	KCNH8	No	No
D080051	78_LP2	7	+	115545557	86	Sox6	1	SOX6	No	No
D080051	78_LP2	16	-	72823885	40	Robo1	1	ROBO1	No	No
D080052	80_DP1	6	+	5229127	22	Pon3	1	PON3	No	No
D080052	80_DP1	7	-	28958119	60	Actn4	1	ACTN4	No	No
D080052	80_DP1	8	-	8654565	11	Efnb2	1	EFNB2	No	No
D080052	80_DP1	12	+	36152479	27	Bzw2	3	BZW2	No	No
D080053	81_LP	5	-	28387287	11	Rbm33	1	RBM33	No	No
D080053	81_LP	10	-	41942966	222	Armc2	1	ARMC2	No	No
D080053	81_LP	10	-	34512744	80	Frk	2	FRK	No	No
D080053	81_LP	10	+	108523735	84	Syt1	1	SYT1	No	No
D080053	81_LP	11	-	87189298	13	Trim37	1	TRIM37	No	No
D080053	81_LP	16	-	32021088	317	Pak2	1	PAK2	No	No
D080053	81_LP	17	-	11534496	14	Prkn	1	PRKN	No	No
D080054	408_LP1	13	+	68652842	171	Adcy2	1	ADCY2	Yes	No
D080054	408_LP1	7	+	122466347	30	Prkcb	1	PRKCB	Yes	No
D080054	408_LP1	2	-	17725008	140	Nebl	1	NEBL	No	No
D080054	408_LP1	3	-	135556567	160	Manba	1	MANBA	No	No
D080054	408_LP1	3	+	135388488	81	Slc9b1	1	SLC9B1	No	No
D080054	408_LP1	8	+	117054604	27	Pkd1l2	1	PKD1L2	No	No
D080055	410_AP2	3	+	27584661	20	Fndc3b	1	FNDC3B	No	No
D080055	410_AP2	5	+	110387367	423	Fbrsl1	1	FBRSL1	No	No
D080055	410_AP2	5	+	110387367	423	Gm26711	1	#N/A	No	No
D080055	410_AP2	7	-	122080084	110	Ubfd1	1	UBFD1	No	No
D080055	410_AP2	11	+	100744837	130	Kcnh4	1	KCNH4	No	No
D080055	410_AP2	11	+	36903070	57	Tenm2	2	TENM2	No	No
D080055	410_AP2	12	+	36423956	92	Crppa	2	CRPPA	No	No
D080055	410_AP2	12	+	108582788	19	Evl	1	EVL	No	No
D080055	410_AP2	12	-	53891292	10	Npas3	1	NPAS3	No	No
D080055	410_AP2	14	+	34056721	131	Antxrl	1	ANTXRL	No	No
D080055	410_AP2	14	-	34333327	16	Glud1	1	GLUD1	No	No
D080055	410_AP2	14	+	34056721	131	A630023A22Rik	1	#N/A	No	No
D080055	410_AP2	15	-	79545245	324	Ddx17	1	DDX17	No	No
D080055	410_AP2	15	-	100145361	272	Dip2b	1	DIP2B	No	No
D080055	410_AP2	17	+	91016984	12	Nrxn1	1	NRXN1	No	No
D080055	410_AP2	18	-	69430410	301	Tcf4	1	TCF4	No	No
D080056	413_AP2	1	+	38476020	63	Aff3	1	AFF3	No	No
D080056	413_AP2	1	-	85196924	11	C130026I21Rik	1	SP140	No	No
D080056	413_AP2	1	+	85330048	12	Gm16025	1	#N/A	No	No
D080056	413_AP2	3	+	32015779	26	Kcnmb2	1	KCNMB2	No	No
D080056	413_AP2	3	-	123636149	271	Ndst3	1	NDST3	No	No
D080056	413_AP2	3	-	131593745	208	Papss1	1	PAPSS1	No	No
D080056	413_AP2	9	+	53638708	22	Cul5	1	CUL5	No	No
D080056	413_AP2	10	-	87121176	28	1700113H08Rik	1	#N/A	No	No
D080056	413_AP2	13	-	64066751	74	Hsd17b3	1	HSD17B3	No	No
D080056	413_AP2	15	-	38937519	502	Baalc	1	BAALC	No	No
D080056	413_AP2	15	-	38937519	502	Gm26704	1	#N/A	No	No
D080056	413_AP2	16	-	96764961	43	Dscam	1	DSCAM	No	No
D080057	4976_DP1	4	+	139808563	82	Pax7	1	PAX7	No	No
D080057	4976_DP1	10	+	56146170	20	Tbc1d32	1	TBC1D32	No	No
D080057	4976_DP1	18	-	64485462	25	Fech	1	FECH	No	No
D080058	4979_DP	5	+	140210740	43	Mad1l1	1	MAD1L1	No	No
D080058	4979_DP	5	-	64300446	43	Tbc1d1	1	TBC1D1	No	No
D080058	4979_DP	5	+	140210740	43	Gm16120	1	#N/A	No	No
D080058	4979_DP	10	-	121688837	317	D930020B18Rik	1	#N/A	No	No
D080058	4979_DP	11	+	55016055	127	Anxa6	1	ANXA6	No	No
D080058	4979_DP	12	+	13561546	114	Nbas	1	NBAS	No	No
D080058	4979_DP	13	-	30192185	13	Mboat1	1	MBOAT1	No	No
D080059	78_LP	2	-	11279148	188	Prkcq	1	PRKCQ	No	No
D080059	78_LP	2	+	124428315	43	Sema6d	1	SEMA6D	No	No
D080059	78_LP	3	-	104057311	23	Magi3	1	MAGI3	No	No
D080059	78_LP	6	-	83169639	37	Dctn1	1	DCTN1	No	No
D080059	78_LP	6	-	83169639	37	Gm15624	1	#N/A	No	No
D080059	78_LP	6	-	122819822	26	Gm26826	1	#N/A	No	No
D080059	78_LP	10	-	57802608	46	Smpdl3a	1	SMPDL3A	No	No
D080059	78_LP	12	-	117994884	188	Dnah11	1	DNAH11	No	No
D080059	78_LP	14	+	18722076	14	Ube2e2	1	UBE2E2	No	No
D080059	78_LP	14	-	51464705	270	Gm7247	2	#N/A	No	No
D080059	78_LP	16	-	4377993	225	Adcy9	1	ADCY9	No	No
D080059	78_LP	17	+	8727220	65	Pde10a	1	PDE10A	No	No
D080059	78_LP	17	-	74357670	129	Spast	1	SPAST	No	No
D080061	413_DP	2	-	34875303	245	Cutal	1	ARFGEF3	No	No
D080061	413_DP	2	+	138361189	11	Btbd3	1	BTBD3	No	No
D080061	413_DP	11	-	75344593	11	Rpa1	1	RPA1	No	No
D080061	413_DP	14	+	51481579	24	Gm7247	2	#N/A	No	No
D080061	413_DP	15	-	10736216	20	4930556M19Rik	2	#N/A	No	No
D720003	815 LP2	9	+	100501511	2598	Nck1	1	NCK1	Yes	No
D720003	815 LP2	2	+	122701455	25	Slc30a4	1	SLC30A4	No	No
D720003	815 LP2	10	-	99006550	656	Atp2b1	1	ATP2B1	No	No
D720003	815 LP2	10	+	23286382	28	Eya4	1	EYA4	No	No
D720003	815 LP2	10	-	40091177	12	Slc16a10	1	SLC16A10	No	No
D720003	815 LP2	X	+	111463869	352	Rps6ka6	1	RPS6KA6	No	No
D720004	1381 DP	6	+	65119668	532	Hpgds	1	HPGDS	No	No
D720004	1381 DP	10	+	7838957	3227	Zc3h12d	1	ZC3H12D	No	No
D720004	1381 DP	14	+	75045458	21	5031414D18Rik	1	#N/A	No	No
D720006	659 LP1	6	-	40645275	78	Mgam	1	MGAM	No	No
D720007	743 VP	2	+	6909068	28	Celf2	1	CELF2	No	No
D720007	743 VP	11	+	77117743	150	Efcab5	1	EFCAB5	No	No
D720007	743 VP	11	+	69692670	467	Tnfsf12	1	TNFSF12	No	No
D720007	743 VP	11	+	69692670	467	Tnfsfm13	1	TNFSF13	No	No
D720007	743 VP	15	+	83411753	14	Pacsin2	2	PACSIN2	No	No
D720008	743 LP2	4	+	66085375	18	Astn2	1	ASTN2	No	No
D720008	743 LP2	10	-	7923107	18	Tab2	1	TAB2	No	No
D720009	815 LP1	10	-	61137034	15	Sgpl1	1	SGPL1	No	No
D720009	815 LP1	11	+	45862447	12	Clint1	3	CLINT1	No	No
D720009	815 LP1	18	-	52662822	18	1700034E13Rik	1	#N/A	No	No
D720011	816 DP	1	-	90766883	373	Col6a3	1	COL6A3	No	Yes
D720011	816 DP	15	+	83411753	526	Pacsin2	2	PACSIN2	No	No
D720012	743 LP1	9	+	64018526	551	Smad6	1	SMAD6	No	No
D720012	743 LP1	10	+	59819886	361	Micu1	2	MICU1	No	No
D720012	743 LP1	11	+	53141450	577	Fstl4	1	FSTL4	No	No
D720013	745 DP	11	+	45862446	2182	Clint1	3	CLINT1	No	No
D720014	1088 LP	10	+	64940269	2781	Ctnna3	4	CTNNA3	No	No
D720014	1088 LP	16	-	91565168	12	Ifngr2	2	IFNGR2	No	No
D720015	1088 AP	1	-	153892953	832	Teddm1	1	TEDDM1	No	No
D720015	1088 AP	1	-	153892953	832	5830403L16Rik	1	#N/A	No	No
D720015	1088 AP	5	-	66888273	40	Limch1	2	LIMCH1	No	No
D720015	1088 AP	10	+	89481715	727	Nr1h4	1	NR1H4	No	No
D720015	1088 AP	10	+	3921637	105	Plekhg1	1	PLEKHG1	No	No
D720015	1088 AP	10	+	106913943	43	Ppfia2	1	PPFIA2	No	No
D720015	1088 AP	11	+	105626674	70	Tanc2	1	TANC2	No	No
D720015	1088 AP	12	-	65076600	487	Fancm	1	FANCM	No	No
D720017	1092 LP	5	+	112521007	142	Sez6l	1	SEZ6L	No	No
D720018	1217 LP	10	+	34400451	84	Nt5dc1	1	NT5DC1	No	No
D720018	1217 LP	16	-	91565166	1048	Ifngr2	2	IFNGR2	No	No
D720019	1228 LP	4	-	35032916	2147	Mob3b	1	MOB3B	No	No
D720019	1228 LP	11	-	37163747	158	Tenm2	2	TENM2	No	No
D720019	1228 LP	13	-	40064710	445	Ofcc1	1	OFCC1	No	No
D720023	1158 AP	5	-	130393294	15	Caln1	1	CALN1	No	No
D720024	1158 VP	19	-	32793078	90	Pten	1	PTEN	Yes	Yes
D720024	1158 VP	16	-	35049943	215	Hacd2	1	HACD2	No	No
D720025	1381 LP1	7	-	87748592	1253	Grm5	1	GRM5	No	No
D720025	1381 LP1	10	+	31360751	4354	Tpd52l1	1	TPD52L1	No	No
D720025	1381 LP1	15	+	30998419	37	Ctnnd2	1	CTNND2	No	No
D720025	1381 LP1	18	-	5579482	17	Gm10125	1	#N/A	No	No
D720027	1791 LP1	7	-	80029738	36	Zfp710	1	ZNF710	No	No
D720030	1790 LP1	7	-	110543445	18	Sbf2	1	SBF2	No	No
D720031	1791 LP2	13	-	28608015	39	2610307P16Rik	3	#N/A	No	No
D720034	4495 AP1	12	+	74132907	19	Syt16	1	SYT16	No	No
D720037	4272 AP2	2	-	63089697	10	Kcnh7	1	KCNH7	No	No
D720038	4272 AP3	10	+	59846999	79	Micu1	2	MICU1	No	No
D720040	4573 LP1	2	+	68428039	104	Stk39	1	STK39	No	No
D720041	4573 LP2	6	-	83405963	115	Tet3	1	TET3	No	No
D720041	4573 LP2	11	+	45862447	15	Clint1	3	CLINT1	No	No
D720042	4976 LP2	17	+	34439981	431	BC051142	1	TSBP1	No	No
D720044	3990 LP2	8	+	9455886	180	Fam155a	1	NALF	No	No
D720044	3990 LP2	14	-	47504337	26	Fbxo34	1	FBXO34	No	No
D720045	3990 DP2	10	-	28118721	79	Ptprk	3	PTPRK	No	No
D720047	4388 LP1	10	-	26762850	12	Arhgap18	2	ARHGAP18	No	No
D720049	4392 DP1	5	+	28170122	11	En2	1	EN2	No	No
D720051	4570 DP2	1	-	158808351	776	Pappa2	1	PAPPA2	No	No
D720051	4570 DP2	2	-	132561361	577	Gpcpd1	1	GPCPD1	No	No
D720052	327 LP1	4	-	59535596	460	Ptbp3	1	PTBP3	No	No
D720052	327 LP1	4	+	34836559	48	Zfp292	1	ZNF292	No	No
D720052	327 LP1	5	+	74457088	30	Scfd2	1	SCFD2	No	No
D720052	327 LP1	10	-	34509495	47	Frk	2	FRK	No	No
D720052	327 LP1	10	-	92948319	209	Gm872	1	#N/A	No	No
D720052	327 LP1	11	+	9615591	21	Abca13	1	ABCA13	No	No
D720052	327 LP1	11	-	67524975	703	Gas7	1	GAS7	No	No
D720052	327 LP1	11	-	53657242	1087	Rad50	1	RAD50	No	No
D720052	327 LP1	19	+	7429613	171	Rtn3	1	RTN3	No	No
D720054	4390 DP2	3	+	86763267	39	Lrba	1	LRBA	No	No
D720054	4390 DP2	10	-	60384584	43	Cdh23	1	CDH23	No	No
D720054	4390 DP2	12	+	69776043	38	Cdkl1	1	CDKL1	No	No
D720054	4390 DP2	15	+	76465401	25	Bop1	1	BOP1	No	No
D720054	4390 DP2	15	-	41778698	17	Oxr1	1	OXR1	No	No
D720054	4390 DP2	15	-	41778698	17	Gm26854	1	#N/A	No	No
D720055	4390 AP1	10	+	88519506	12	Mybpc1	1	MYBPC1	No	No
D720057	78 DP	3	+	116394439	57	Cdc14a	1	CDC14A	No	No
D720057	78 DP	10	-	95265167	132	Cradd	2	CRADD	No	No
D720057	78 DP	12	-	116527367	116	Ptprn2	2	PTPRN2	No	No
D720057	78 DP	19	+	53185505	134	Add3	1	ADD3	No	No
D720057	78 DP	19	-	7515686	68	Atl3	1	ATL3	No	No
D720059	216 AP2	11	-	33640927	157	Kcnip1	1	KCNIP1	No	No
D720061	218 VP	2	+	21384411	24	Gpr158	1	GPR158	No	No
D720061	218 VP	5	+	106644206	959	Zfp644	1	ZNF644	No	No
D720061	218 VP	5	+	106644206	959	RP24-421H18.2	1	#N/A	No	No
D720061	218 VP	10	-	22319723	16	Raet1e	1	RAET1E	No	No
D720061	218 VP	10	-	125285856	1024	Slc16a7	1	SLC16A7	No	No
D720061	218 VP	10	-	22319723	16	C920009B18Rik	1	#N/A	No	No
D720061	218 VP	13	+	8350928	1134	Adarb2	1	ADARB2	No	No
D720062	334 DP2	10	-	63978977	939	Ctnna3	4	CTNNA3	No	No
D720062	334 DP2	10	-	63978977	939	Lrrtm3	1	LRRTM3	No	No
D720062	334 DP2	18	-	78881622	310	Setbp1	1	SETBP1	No	No
D720062	334 DP2	X	+	92575653	159	Mageb18	1	MAGEB18	No	No
D720063	334 LP2	2	-	29414003	1580	Med27	1	MED27	No	No
D720063	334 LP2	8	+	117538657	56	Plcg2	1	PLCG2	No	No
D720063	334 LP2	10	+	115825353	1574	Tspan8	1	TSPAN8	No	No
D720063	334 LP2	10	+	121587767	826	Xpot	1	XPOT	No	No
D720063	334 LP2	13	-	34635544	755	Pxdc1	1	PXDC1	No	No
D720063	334 LP2	16	+	57481676	467	Cmss1	1	CMSS1	No	No
D720063	334 LP2	16	+	57481676	467	Filip1l	1	FILIP1L	No	No
D720064	3904 LP	2	-	18133333	19	Mllt10	1	MLLT10	No	No
D720064	3904 LP	10	+	34197514	46	Dse	1	DSE	No	No
D720064	3904 LP	12	-	8585218	164	Slc7a15	2	#N/A	No	No
D720064	3904 LP	16	-	43224012	432	Zbtb20	1	ZBTB20	No	No
D720066	3907 LP	10	+	4851010	17	Esr1	1	ESR1	No	No
D720067	3345 1	7	-	105811578	331	Gm15645	1	#N/A	No	No
D720067	3345 1	18	+	36663946	703	Ankhd1	1	ANKHD1	No	No
D720068	3345 2	17	-	44277728	97	Clic5	1	CLIC5	No	No
D720069	4804 AP1	5	+	89783492	869	Adamts3	1	ADAMTS3	No	No
D990001	659 LP2	10	+	27371599	49	Lama2	2	LAMA2	No	Yes
D990001	659 LP2	1	+	62441601	220	Pard3b	1	PARD3B	No	No
D990001	659 LP2	4	-	76447185	19	Ptprd	1	PTPRD	No	No
D990001	659 LP2	7	+	121897029	519	Scnn1b	1	SCNN1B	No	No
D990001	659 LP2	10	-	90777480	478	Anks1b	1	ANKS1B	No	No
D990001	659 LP2	17	+	57265259	4373	Trip10	1	TRIP10	No	No
D990006	4976 LP1	11	+	8591654	375	Tns3	1	TNS3	No	No
D990006	4976 LP1	13	+	23713697	3414	Hfe	1	HFE	No	No
D990007	216 AP1	10	-	95265166	10	Cradd	2	CRADD	No	No
D990007	216 AP1	10	+	10776950	31	Grm1	1	GRM1	No	No
D990007	216 AP1	10	+	10634333	1263	Gm5177	1	#N/A	No	No
D990007	216 AP1	10	+	10185770	62	Gm28905	1	#N/A	No	No
D990007	216 AP1	12	-	36407147	41	Crppa	2	CRPPA	No	No
D990007	216 AP1	12	-	116527368	13	Ptprn2	2	PTPRN2	No	No
D990008	413_AP1	7	+	49310434	2021	Nav2	3	NAV2	No	No
D990009	413 VP	7	-	74321402	22	Slco3a1	1	SLCO3A1	No	No
D990009	413 VP	9	+	26984687	85	Acad8	1	ACAD8	No	No
D990010	4976 DP2	10	+	31609924	197	Rnf217	1	RNF217	No	No
D990013	1092 DP	6	+	82653494	67	Pole4	1	POLE4	No	No
D990013	1092 DP	9	-	98297402	4205	Nmnat3	1	NMNAT3	No	No
D990013	1092 DP	10	-	45683834	848	Hace1	1	HACE1	No	No
D990015	78 DP1	2	-	48978627	1052	Mdb5	1	#N/A	No	No
D990017	4570 DP1	10	+	31706148	12	Nkain2	1	NKAIN2	No	No
D990017	4570 DP1	16	+	3600542	514	Olfr161	1	OR1F1	No	No
D990020	4272 DP1	4	+	36663362	25	Lingo2	1	LINGO2	No	No
D990020	4272 DP1	6	+	77995532	155	Ctnna2	1	CTNNA2	No	No
D990020	4272 DP1	9	+	86639749	186	Me1	1	ME1	No	No
D990020	4272 DP1	10	-	68473043	17	1700040L02Rik	1	#N/A	No	No
D990020	4272 DP1	14	-	121608229	551	Dock9	1	DOCK9	No	No
D990020	4272 DP1	17	+	65769621	9067	Rab31	1	RAB31	No	No
D990020	4272 DP1	18	+	39272029	15	Arhgap26	1	ARHGAP26	No	No

## Sheet: Hallmark PI3K mTOR
Gene Symbol	Gene name
ACACA	acetyl-CoA carboxylase alpha [Source:HGN...
ACTR2	actin related protein 2 [Source:HGNC Sym...
ACTR3	actin related protein 3 [Source:HGNC Sym...
ADCY2	adenylate cyclase 2 [Source:HGNC Symbol;...
GRK2	G protein-coupled receptor kinase 2 [Sou...
AKT1	AKT serine/threonine kinase 1 [Source:HG...
AKT1S1	AKT1 substrate 1 [Source:HGNC Symbol;Acc...
AP2M1	adaptor related protein complex 2 subuni...
ARF1	ADP ribosylation factor 1 [Source:HGNC S...
ARHGDIA	Rho GDP dissociation inhibitor alpha [So...
ARPC3	actin related protein 2/3 complex subuni...
ATF1	activating transcription factor 1 [Sourc...
CAB39	calcium binding protein 39 [Source:HGNC ...
CAB39L	calcium binding protein 39 like [Source:...
CALR	calreticulin [Source:HGNC Symbol;Acc:HGN...
CAMK4	calcium/calmodulin dependent protein kin...
CDK1	cyclin dependent kinase 1 [Source:HGNC S...
CDK2	cyclin dependent kinase 2 [Source:HGNC S...
CDK4	cyclin dependent kinase 4 [Source:HGNC S...
CDKN1A	cyclin dependent kinase inhibitor 1A [So...
CDKN1B	cyclin dependent kinase inhibitor 1B [So...
CFL1	cofilin 1 [Source:HGNC Symbol;Acc:HGNC:1...
CLTC	clathrin heavy chain [Source:HGNC Symbol...
CSNK2B	casein kinase 2 beta [Source:HGNC Symbol...
CXCR4	C-X-C motif chemokine receptor 4 [Source...
DAPP1	dual adaptor of phosphotyrosine and 3-ph...
DDIT3	DNA damage inducible transcript 3 [Sourc...
DUSP3	dual specificity phosphatase 3 [Source:H...
E2F1	E2F transcription factor 1 [Source:HGNC ...
ECSIT	ECSIT signaling integrator [Source:HGNC ...
EGFR	epidermal growth factor receptor [Source...
EIF4E	eukaryotic translation initiation factor...
FASLG	Fas ligand [Source:HGNC Symbol;Acc:HGNC:...
FGF17	fibroblast growth factor 17 [Source:HGNC...
FGF22	fibroblast growth factor 22 [Source:HGNC...
FGF6	fibroblast growth factor 6 [Source:HGNC ...
GNA14	G protein subunit alpha 14 [Source:HGNC ...
GNGT1	G protein subunit gamma transducin 1 [So...
GRB2	growth factor receptor bound protein 2 [...
GSK3B	glycogen synthase kinase 3 beta [Source:...
HRAS	HRas proto-oncogene, GTPase [Source:HGNC...
HSP90B1	heat shock protein 90 beta family member...
IL2RG	interleukin 2 receptor subunit gamma [So...
IL4	interleukin 4 [Source:HGNC Symbol;Acc:HG...
IRAK4	interleukin 1 receptor associated kinase...
ITPR2	inositol 1,4,5-trisphosphate receptor ty...
LCK	LCK proto-oncogene, Src family tyrosine ...
MAP2K3	mitogen-activated protein kinase kinase ...
MAP2K6	mitogen-activated protein kinase kinase ...
MAP3K7	mitogen-activated protein kinase kinase ...
MAPK1	mitogen-activated protein kinase 1 [Sour...
MAPK10	mitogen-activated protein kinase 10 [Sou...
MAPK8	mitogen-activated protein kinase 8 [Sour...
MAPK9	mitogen-activated protein kinase 9 [Sour...
MAPKAP1	MAPK associated protein 1 [Source:HGNC S...
MKNK1	MAPK interacting serine/threonine kinase...
MKNK2	MAPK interacting serine/threonine kinase...
MYD88	MYD88 innate immune signal transduction ...
NCK1	NCK adaptor protein 1 [Source:HGNC Symbo...
NFKBIB	NFKB inhibitor beta [Source:HGNC Symbol;...
NGF	nerve growth factor [Source:HGNC Symbol;...
NOD1	nucleotide binding oligomerization domai...
PAK4	p21 (RAC1) activated kinase 4 [Source:HG...
PDK1	pyruvate dehydrogenase kinase 1 [Source:...
PFN1	profilin 1 [Source:HGNC Symbol;Acc:HGNC:...
PIK3R3	phosphoinositide-3-kinase regulatory sub...
PIKFYVE	phosphoinositide kinase, FYVE-type zinc ...
PIN1	peptidylprolyl cis/trans isomerase, NIMA...
PITX2	paired like homeodomain 2 [Source:HGNC S...
PLA2G12A	phospholipase A2 group XIIA [Source:HGNC...
PLCB1	phospholipase C beta 1 [Source:HGNC Symb...
PLCG1	phospholipase C gamma 1 [Source:HGNC Sym...
PPP1CA	protein phosphatase 1 catalytic subunit ...
PPP2R1B	protein phosphatase 2 scaffold subunit A...
PRKAA2	protein kinase AMP-activated catalytic s...
PRKAG1	protein kinase AMP-activated non-catalyt...
PRKAR2A	protein kinase cAMP-dependent type II re...
PRKCB	protein kinase C beta [Source:HGNC Symbo...
PTEN	phosphatase and tensin homolog [Source:H...
PTPN11	protein tyrosine phosphatase non-recepto...
RAC1	Rac family small GTPase 1 [Source:HGNC S...
RAF1	Raf-1 proto-oncogene, serine/threonine k...
RALB	RAS like proto-oncogene B [Source:HGNC S...
RIPK1	receptor interacting serine/threonine ki...
RIT1	Ras like without CAAX 1 [Source:HGNC Sym...
RPS6KA1	ribosomal protein S6 kinase A1 [Source:H...
RPS6KA3	ribosomal protein S6 kinase A3 [Source:H...
RPTOR	regulatory associated protein of MTOR co...
SFN	stratifin [Source:HGNC Symbol;Acc:HGNC:1...
SLA	Src like adaptor [Source:HGNC Symbol;Acc...
SLC2A1	solute carrier family 2 member 1 [Source...
SMAD2	SMAD family member 2 [Source:HGNC Symbol...
SQSTM1	sequestosome 1 [Source:HGNC Symbol;Acc:H...
STAT2	signal transducer and activator of trans...
TBK1	TANK binding kinase 1 [Source:HGNC Symbo...
THEM4	thioesterase superfamily member 4 [Sourc...
TIAM1	TIAM Rac1 associated GEF 1 [Source:HGNC ...
TNFRSF1A	TNF receptor superfamily member 1A [Sour...
TRAF2	TNF receptor associated factor 2 [Source...
TRIB3	tribbles pseudokinase 3 [Source:HGNC Sym...
TSC2	TSC complex subunit 2 [Source:HGNC Symbo...
UBE2D3	ubiquitin conjugating enzyme E2 D3 [Sour...
UBE2N	ubiquitin conjugating enzyme E2 N [Sourc...
VAV3	vav guanine nucleotide exchange factor 3...
YWHAB	tyrosine 3-monooxygenase/tryptophan 5-mo...

## Sheet: KEGG PI3K AKT
Gene Symbol	Gene name
EGF	epidermal growth factor [KO:K04357]
TGFA	transforming growth factor alpha [KO:K08774]
EREG	epiregulin [KO:K09784]
AREG	amphiregulin [KO:K09782]
FGF1	fibroblast growth factor 1 [KO:K18496]
FGF2	fibroblast growth factor 2 [KO:K18497]
FGF3	fibroblast growth factor 3 [KO:K04358]
FGF4	fibroblast growth factor 4 [KO:K04358]
FGF17	fibroblast growth factor 17 [KO:K04358]
FGF6	fibroblast growth factor 6 [KO:K04358]
FGF7	fibroblast growth factor 7 [KO:K04358]
FGF8	fibroblast growth factor 8 [KO:K04358]
FGF9	fibroblast growth factor 9 [KO:K04358]
FGF10	fibroblast growth factor 10 [KO:K04358]
FGF16	fibroblast growth factor 16 [KO:K04358]
FGF5	fibroblast growth factor 5 [KO:K04358]
FGF18	fibroblast growth factor 18 [KO:K04358]
FGF20	fibroblast growth factor 20 [KO:K04358]
FGF22	fibroblast growth factor 22 [KO:K04358]
FGF19	fibroblast growth factor 19 [KO:K22603]
FGF21	fibroblast growth factor 21 [KO:K22429]
FGF23	fibroblast growth factor 23 [KO:K22428]
NGF	nerve growth factor [KO:K02582]
BDNF	brain derived neurotrophic factor [KO:K04355]
NTF3	neurotrophin 3 [KO:K04356]
NTF4	neurotrophin 4 [KO:K12457]
INS	insulin [KO:K04526]
IGF1	insulin like growth factor 1 [KO:K05459]
IGF2	insulin like growth factor 2 [KO:K13769]
PDGFA	platelet derived growth factor subunit A [KO:K04359]
PDGFB	platelet derived growth factor subunit B [KO:K17386]
PDGFC	platelet derived growth factor C [KO:K05450]
PDGFD	platelet derived growth factor D [KO:K05450]
CSF1	colony stimulating factor 1 [KO:K05453]
KITLG	KIT ligand [KO:K05461]
FLT3LG	fms related receptor tyrosine kinase 3 ligand [KO:K05454]
VEGFA	vascular endothelial growth factor A [KO:K05448]
VEGFB	vascular endothelial growth factor B [KO:K16858]
PGF	placental growth factor [KO:K16859]
VEGFC	vascular endothelial growth factor C [KO:K05449]
VEGFD	vascular endothelial growth factor D [KO:K05449]
HGF	hepatocyte growth factor [KO:K05460]
ANGPT1	angiopoietin 1 [KO:K05465]
ANGPT2	angiopoietin 2 [KO:K05466]
ANGPT4	angiopoietin 4 [KO:K05467]
EFNA1	ephrin A1 [KO:K05462]
EFNA2	ephrin A2 [KO:K05462]
EFNA3	ephrin A3 [KO:K05462]
EFNA4	ephrin A4 [KO:K05462]
EFNA5	ephrin A5 [KO:K05462]
EGFR	epidermal growth factor receptor [KO:K04361] [EC:2.7.10.1]
ERBB2	erb-b2 receptor tyrosine kinase 2 [KO:K05083] [EC:2.7.10.1]
ERBB3	erb-b2 receptor tyrosine kinase 3 [KO:K05084] [EC:2.7.10.1]
ERBB4	erb-b2 receptor tyrosine kinase 4 [KO:K05085] [EC:2.7.10.1]
FGFR1	fibroblast growth factor receptor 1 [KO:K04362] [EC:2.7.10.1]
FGFR2	fibroblast growth factor receptor 2 [KO:K05093] [EC:2.7.10.1]
FGFR3	fibroblast growth factor receptor 3 [KO:K05094] [EC:2.7.10.1]
FGFR4	fibroblast growth factor receptor 4 [KO:K05095] [EC:2.7.10.1]
NGFR	nerve growth factor receptor [KO:K02583]
NTRK1	neurotrophic receptor tyrosine kinase 1 [KO:K03176] [EC:2.7.10.1]
NTRK2	neurotrophic receptor tyrosine kinase 2 [KO:K04360] [EC:2.7.10.1]
INSR	insulin receptor [KO:K04527] [EC:2.7.10.1]
IGF1R	insulin like growth factor 1 receptor [KO:K05087] [EC:2.7.10.1]
PDGFRA	platelet derived growth factor receptor alpha [KO:K04363] [EC:2.7.10.1]
PDGFRB	platelet derived growth factor receptor beta [KO:K05089] [EC:2.7.10.1]
CSF1R	colony stimulating factor 1 receptor [KO:K05090] [EC:2.7.10.1]
KIT	KIT proto-oncogene, receptor tyrosine kinase [KO:K05091] [EC:2.7.10.1]
FLT3	fms related receptor tyrosine kinase 3 [KO:K05092] [EC:2.7.10.1]
FLT1	fms related receptor tyrosine kinase 1 [KO:K05096] [EC:2.7.10.1]
FLT4	fms related receptor tyrosine kinase 4 [KO:K05097] [EC:2.7.10.1]
KDR	kinase insert domain receptor [KO:K05098] [EC:2.7.10.1]
MET	MET proto-oncogene, receptor tyrosine kinase [KO:K05099] [EC:2.7.10.1]
TEK	TEK receptor tyrosine kinase [KO:K05121] [EC:2.7.10.1]
EPHA2	EPH receptor A2 [KO:K05103] [EC:2.7.10.1]
GRB2	growth factor receptor bound protein 2 [KO:K04364]
SOS1	SOS Ras/Rac guanine nucleotide exchange factor 1 [KO:K03099]
SOS2	SOS Ras/Rho guanine nucleotide exchange factor 2 [KO:K03099]
HRAS	HRas proto-oncogene, GTPase [KO:K02833]
KRAS	KRAS proto-oncogene, GTPase [KO:K07827]
NRAS	NRAS proto-oncogene, GTPase [KO:K07828]
RAF1	Raf-1 proto-oncogene, serine/threonine kinase [KO:K04366] [EC:2.7.11.1]
MAP2K1	mitogen-activated protein kinase kinase 1 [KO:K04368] [EC:2.7.12.2]
MAP2K2	mitogen-activated protein kinase kinase 2 [KO:K04369] [EC:2.7.12.2]
MAPK1	mitogen-activated protein kinase 1 [KO:K04371] [EC:2.7.11.24]
MAPK3	mitogen-activated protein kinase 3 [KO:K04371] [EC:2.7.11.24]
IRS1	insulin receptor substrate 1 [KO:K16172]
TLR2	toll like receptor 2 [KO:K10159]
TLR4	toll like receptor 4 [KO:K10160]
RAC1	Rac family small GTPase 1 [KO:K04392]
IGH	immunoglobulin heavy variable 4-38-2-like [KO:K06856]
SYK	spleen associated tyrosine kinase [KO:K05855] [EC:2.7.10.2]
CD19	CD19 molecule [KO:K06465]
PIK3AP1	phosphoinositide-3-kinase adaptor protein 1 [KO:K12230]
GH1	growth hormone 1 [KO:K05438]
GH2	growth hormone 2 [KO:K05438]
CSH1	chorionic somatomammotropin hormone 1 [KO:K05438]
CSH2	chorionic somatomammotropin hormone 2 [KO:K05438]
PRL	prolactin [KO:K05439]
OSM	oncostatin M [KO:K05418]
IL2	interleukin 2 [KO:K05429]
IL3	interleukin 3 [KO:K04736]
IL6	interleukin 6 [KO:K05405]
IL4	interleukin 4 [KO:K05430]
IL7	interleukin 7 [KO:K05431]
IFNA1	interferon alpha 1 [KO:K05414]
IFNA2	interferon alpha 2 [KO:K05414]
IFNA4	interferon alpha 4 [KO:K05414]
IFNA5	interferon alpha 5 [KO:K05414]
IFNA6	interferon alpha 6 [KO:K05414]
IFNA7	interferon alpha 7 [KO:K05414]
IFNA8	interferon alpha 8 [KO:K05414]
IFNA10	interferon alpha 10 [KO:K05414]
IFNA13	interferon alpha 13 [KO:K05414]
IFNA14	interferon alpha 14 [KO:K05414]
IFNA16	interferon alpha 16 [KO:K05414]
IFNA17	interferon alpha 17 [KO:K05414]
IFNA21	interferon alpha 21 [KO:K05414]
IFNB1	interferon beta 1 [KO:K05415]
EPO	erythropoietin [KO:K05437]
CSF3	colony stimulating factor 3 [KO:K05423]
GHR	growth hormone receptor [KO:K05080]
PRLR	prolactin receptor [KO:K05081]
OSMR	oncostatin M receptor [KO:K05057]
IL2RA	interleukin 2 receptor subunit alpha [KO:K05068]
IL2RB	interleukin 2 receptor subunit beta [KO:K05069]
IL2RG	interleukin 2 receptor subunit gamma [KO:K05070]
IL3RA	interleukin 3 receptor subunit alpha [KO:K04737]
IL6R	interleukin 6 receptor [KO:K05055]
IL4R	interleukin 4 receptor [KO:K05071]
IL7R	interleukin 7 receptor [KO:K05072]
IFNAR1	interferon alpha and beta receptor subunit 1 [KO:K05130]
IFNAR2	interferon alpha and beta receptor subunit 2 [KO:K05131]
EPOR	erythropoietin receptor [KO:K05079]
CSF3R	colony stimulating factor 3 receptor [KO:K05061]
JAK1	Janus kinase 1 [KO:K11217] [EC:2.7.10.2]
JAK2	Janus kinase 2 [KO:K04447] [EC:2.7.10.2]
JAK3	Janus kinase 3 [KO:K11218] [EC:2.7.10.2]
COL1A1	collagen type I alpha 1 chain [KO:K06236]
COL1A2	collagen type I alpha 2 chain [KO:K06236]
COL2A1	collagen type II alpha 1 chain [KO:K19719]
COL4A2	collagen type IV alpha 2 chain [KO:K06237]
COL4A4	collagen type IV alpha 4 chain [KO:K06237]
COL4A6	collagen type IV alpha 6 chain [KO:K06237]
COL4A1	collagen type IV alpha 1 chain [KO:K06237]
COL4A5	collagen type IV alpha 5 chain [KO:K06237]
COL4A3	collagen type IV alpha 3 chain [KO:K06237]
COL6A1	collagen type VI alpha 1 chain [KO:K06238]
COL6A2	collagen type VI alpha 2 chain [KO:K06238]
COL6A3	collagen type VI alpha 3 chain [KO:K06238]
COL6A6	collagen type VI alpha 6 chain [KO:K06238]
COL6A5	collagen type VI alpha 5 chain [KO:K06238]
COL9A1	collagen type IX alpha 1 chain [KO:K08131]
COL9A2	collagen type IX alpha 2 chain [KO:K08131]
COL9A3	collagen type IX alpha 3 chain [KO:K08131]
LAMA1	laminin subunit alpha 1 [KO:K05637]
LAMA2	laminin subunit alpha 2 [KO:K05637]
LAMA3	laminin subunit alpha 3 [KO:K06240]
LAMA5	laminin subunit alpha 5 [KO:K06240]
LAMA4	laminin subunit alpha 4 [KO:K06241]
LAMB1	laminin subunit beta 1 [KO:K05636]
LAMB2	laminin subunit beta 2 [KO:K06243]
LAMB3	laminin subunit beta 3 [KO:K06244]
LAMB4	laminin subunit beta 4 [KO:K06245]
LAMC1	laminin subunit gamma 1 [KO:K05635]
LAMC2	laminin subunit gamma 2 [KO:K06246]
LAMC3	laminin subunit gamma 3 [KO:K06247]
CHAD	chondroadherin [KO:K06248]
RELN	reelin [KO:K06249] [EC:3.4.21.-]
THBS1	thrombospondin 1 [KO:K16857]
COMP	cartilage oligomeric matrix protein [KO:K04659]
THBS2	thrombospondin 2 [KO:K04659]
THBS3	thrombospondin 3 [KO:K04659]
THBS4	thrombospondin 4 [KO:K04659]
FN1	fibronectin 1 [KO:K05717]
SPP1	secreted phosphoprotein 1 [KO:K06250]
VTN	vitronectin [KO:K06251]
TNC	tenascin C [KO:K06252]
TNN	tenascin N [KO:K06252]
TNR	tenascin R [KO:K06252]
TNXB	tenascin XB [KO:K06252]
VWF	von Willebrand factor [KO:K03900]
IBSP	integrin binding sialoprotein [KO:K06253]
ITGA1	integrin subunit alpha 1 [KO:K06480]
ITGA2	integrin subunit alpha 2 [KO:K06481]
ITGA2B	integrin subunit alpha 2b [KO:K06476]
ITGA3	integrin subunit alpha 3 [KO:K06482]
ITGA4	integrin subunit alpha 4 [KO:K06483]
ITGA5	integrin subunit alpha 5 [KO:K06484]
ITGA6	integrin subunit alpha 6 [KO:K06485]
ITGA7	integrin subunit alpha 7 [KO:K06583]
ITGA8	integrin subunit alpha 8 [KO:K06584]
ITGA9	integrin subunit alpha 9 [KO:K06585]
ITGA10	integrin subunit alpha 10 [KO:K06586]
ITGA11	integrin subunit alpha 11 [KO:K06587]
ITGAV	integrin subunit alpha V [KO:K06487]
ITGB1	integrin subunit beta 1 [KO:K05719]
ITGB3	integrin subunit beta 3 [KO:K06493]
ITGB4	integrin subunit beta 4 [KO:K06525]
ITGB5	integrin subunit beta 5 [KO:K06588]
ITGB6	integrin subunit beta 6 [KO:K06589]
ITGB7	integrin subunit beta 7 [KO:K06590]
ITGB8	integrin subunit beta 8 [KO:K06591]
PTK2	protein tyrosine kinase 2 [KO:K05725] [EC:2.7.10.2]
PIK3CA	phosphatidylinositol-4,5-bisphosphate 3-kinase catalytic subunit alpha [KO:K00922] [EC:2.7.1.153]
PIK3CD	phosphatidylinositol-4,5-bisphosphate 3-kinase catalytic subunit delta [KO:K00922] [EC:2.7.1.153]
PIK3CB	phosphatidylinositol-4,5-bisphosphate 3-kinase catalytic subunit beta [KO:K00922] [EC:2.7.1.153]
PIK3R1	phosphoinositide-3-kinase regulatory subunit 1 [KO:K02649]
PIK3R2	phosphoinositide-3-kinase regulatory subunit 2 [KO:K02649]
PIK3R3	phosphoinositide-3-kinase regulatory subunit 3 [KO:K02649]
F2R	coagulation factor II thrombin receptor [KO:K03914]
CHRM1	cholinergic receptor muscarinic 1 [KO:K04129]
CHRM2	cholinergic receptor muscarinic 2 [KO:K04130]
LPAR1	lysophosphatidic acid receptor 1 [KO:K04289]
LPAR2	lysophosphatidic acid receptor 2 [KO:K04291]
LPAR3	lysophosphatidic acid receptor 3 [KO:K04294]
LPAR4	lysophosphatidic acid receptor 4 [KO:K04275]
LPAR5	lysophosphatidic acid receptor 5 [KO:K08390]
LPAR6	lysophosphatidic acid receptor 6 [KO:K04273]
GNB1	G protein subunit beta 1 [KO:K04536]
GNB2	G protein subunit beta 2 [KO:K04537]
GNB3	G protein subunit beta 3 [KO:K07825]
GNB4	G protein subunit beta 4 [KO:K04538]
GNB5	G protein subunit beta 5 [KO:K04539]
GNG2	G protein subunit gamma 2 [KO:K07826]
GNG3	G protein subunit gamma 3 [KO:K04540]
GNG4	G protein subunit gamma 4 [KO:K04541]
GNG5	G protein subunit gamma 5 [KO:K04542]
GNG7	G protein subunit gamma 7 [KO:K04543]
GNG8	G protein subunit gamma 8 [KO:K04544]
GNG10	G protein subunit gamma 10 [KO:K04545]
GNG11	G protein subunit gamma 11 [KO:K04546]
GNG12	G protein subunit gamma 12 [KO:K04347]
GNG13	G protein subunit gamma 13 [KO:K04547]
GNGT1	G protein subunit gamma transducin 1 [KO:K04548]
GNGT2	G protein subunit gamma transducin 2 [KO:K04549]
PIK3CG	phosphatidylinositol-4,5-bisphosphate 3-kinase catalytic subunit gamma [KO:K21289] [EC:2.7.1.153]
PIK3R5	phosphoinositide-3-kinase regulatory subunit 5 [KO:K21290]
PIK3R6	phosphoinositide-3-kinase regulatory subunit 6 [KO:K21290]
PDPK1	3-phosphoinositide dependent protein kinase 1 [KO:K06276] [EC:2.7.11.1]
STK11	serine/threonine kinase 11 [KO:K07298] [EC:2.7.11.1]
PRKAA1	protein kinase AMP-activated catalytic subunit alpha 1 [KO:K07198] [EC:2.7.11.11]
PRKAA2	protein kinase AMP-activated catalytic subunit alpha 2 [KO:K07198] [EC:2.7.11.11]
DDIT4	DNA damage inducible transcript 4 [KO:K08270]
TSC1	TSC complex subunit 1 [KO:K07206]
TSC2	TSC complex subunit 2 [KO:K07207]
RHEB	Ras homolog, mTORC1 binding [KO:K07208]
MLST8	MTOR associated protein, LST8 homolog [KO:K08266]
MTOR	mechanistic target of rapamycin kinase [KO:K07203] [EC:2.7.11.1]
RPTOR	regulatory associated protein of MTOR complex 1 [KO:K07204]
EIF4EBP1	eukaryotic translation initiation factor 4E binding protein 1 [KO:K07205]
EIF4E	eukaryotic translation initiation factor 4E [KO:K03259]
EIF4E2	eukaryotic translation initiation factor 4E family member 2 [KO:K03259]
EIF4E1B	eukaryotic translation initiation factor 4E family member 1B [KO:K03259]
RPS6KB1	ribosomal protein S6 kinase B1 [KO:K04688] [EC:2.7.11.1]
RPS6KB2	ribosomal protein S6 kinase B2 [KO:K04688] [EC:2.7.11.1]
EIF4B	eukaryotic translation initiation factor 4B [KO:K03258]
RPS6	ribosomal protein S6 [KO:K02991]
PRKCA	protein kinase C alpha [KO:K02677] [EC:2.7.11.13]
PKN1	protein kinase N1 [KO:K06071] [EC:2.7.11.13]
PKN2	protein kinase N2 [KO:K23691] [EC:2.7.11.13]
PKN3	protein kinase N3 [KO:K23692] [EC:2.7.11.13]
SGK1	serum/glucocorticoid regulated kinase 1 [KO:K13302] [EC:2.7.11.1]
SGK2	serum/glucocorticoid regulated kinase 2 [KO:K13303] [EC:2.7.11.1]
SGK3	serum/glucocorticoid regulated kinase family member 3 [KO:K13304] [EC:2.7.11.1]
C8orf44-SGK3	C8orf44-SGK3 readthrough [KO:K13304] [EC:2.7.11.1]
AKT1	AKT serine/threonine kinase 1 [KO:K04456] [EC:2.7.11.1]
AKT2	AKT serine/threonine kinase 2 [KO:K04456] [EC:2.7.11.1]
AKT3	AKT serine/threonine kinase 3 [KO:K04456] [EC:2.7.11.1]
MAGI1	membrane associated guanylate kinase, WW and PDZ domain containing 1 [KO:K05631]
MAGI2	membrane associated guanylate kinase, WW and PDZ domain containing 2 [KO:K05629]
PTEN	phosphatase and tensin homolog [KO:K01110] [EC:3.1.3.16 3.1.3.48 3.1.3.67]
THEM4	thioesterase superfamily member 4 [KO:K16339] [EC:3.1.2.2]
PPP2CA	protein phosphatase 2 catalytic subunit alpha [KO:K04382] [EC:3.1.3.16]
PPP2CB	protein phosphatase 2 catalytic subunit beta [KO:K04382] [EC:3.1.3.16]
PPP2R1B	protein phosphatase 2 scaffold subunit Abeta [KO:K03456]
PPP2R1A	protein phosphatase 2 scaffold subunit Aalpha [KO:K03456]
PPP2R2A	protein phosphatase 2 regulatory subunit Balpha [KO:K04354]
PPP2R2B	protein phosphatase 2 regulatory subunit Bbeta [KO:K04354]
PPP2R2C	protein phosphatase 2 regulatory subunit Bgamma [KO:K04354]
PPP2R2D	protein phosphatase 2 regulatory subunit Bdelta [KO:K04354]
PPP2R3B	protein phosphatase 2 regulatory subunit B''beta [KO:K11583]
PPP2R3C	protein phosphatase 2 regulatory subunit B''gamma [KO:K11583]
PPP2R3A	protein phosphatase 2 regulatory subunit B''alpha [KO:K11583]
PPP2R5B	protein phosphatase 2 regulatory subunit B'beta [KO:K11584]
PPP2R5C	protein phosphatase 2 regulatory subunit B'gamma [KO:K11584]
PPP2R5D	protein phosphatase 2 regulatory subunit B'delta [KO:K11584]
PPP2R5E	protein phosphatase 2 regulatory subunit B'epsilon [KO:K11584]
PPP2R5A	protein phosphatase 2 regulatory subunit B'alpha [KO:K11584]
HSP90AA1	heat shock protein 90 alpha family class A member 1 [KO:K04079]
HSP90AB1	heat shock protein 90 alpha family class B member 1 [KO:K04079]
HSP90B1	heat shock protein 90 beta family member 1 [KO:K09487]
CDC37	cell division cycle 37, HSP90 cochaperone [KO:K09554]
CRTC2	CREB regulated transcription coactivator 2 [KO:K16333]
PHLPP1	PH domain and leucine rich repeat protein phosphatase 1 [KO:K16340] [EC:3.1.3.16]
PHLPP2	PH domain and leucine rich repeat protein phosphatase 2 [KO:K16340] [EC:3.1.3.16]
TCL1A	TCL1 family AKT coactivator A [KO:K10167]
TCL1B	TCL1 family AKT coactivator B [KO:K16836]
MTCP1	mature T cell proliferation 1 [KO:K16837]
NOS3	nitric oxide synthase 3 [KO:K13242] [EC:1.14.13.39]
BRCA1	BRCA1 DNA repair associated [KO:K10605] [EC:2.3.2.27]
GSK3B	glycogen synthase kinase 3 beta [KO:K03083] [EC:2.7.11.26]
GYS2	glycogen synthase 2 [KO:K00693] [EC:2.4.1.11]
GYS1	glycogen synthase 1 [KO:K00693] [EC:2.4.1.11]
PCK1	phosphoenolpyruvate carboxykinase 1 [KO:K01596] [EC:4.1.1.32]
PCK2	phosphoenolpyruvate carboxykinase 2, mitochondrial [KO:K01596] [EC:4.1.1.32]
G6PC1	glucose-6-phosphatase catalytic subunit 1 [KO:K01084] [EC:3.1.3.9]
G6PC2	glucose-6-phosphatase catalytic subunit 2 [KO:K01084] [EC:3.1.3.9]
G6PC3	glucose-6-phosphatase catalytic subunit 3 [KO:K01084] [EC:3.1.3.9]
MYC	MYC proto-oncogene, bHLH transcription factor [KO:K04377]
CCND1	cyclin D1 [KO:K04503]
CDKN1A	cyclin dependent kinase inhibitor 1A [KO:K06625]
CDKN1B	cyclin dependent kinase inhibitor 1B [KO:K06624]
CDK2	cyclin dependent kinase 2 [KO:K02206] [EC:2.7.11.22]
CDK4	cyclin dependent kinase 4 [KO:K02089] [EC:2.7.11.22]
CDK6	cyclin dependent kinase 6 [KO:K02091] [EC:2.7.11.22]
CCND2	cyclin D2 [KO:K10151]
CCND3	cyclin D3 [KO:K10152]
CCNE1	cyclin E1 [KO:K06626]
CCNE2	cyclin E2 [KO:K06626]
FOXO3	forkhead box O3 [KO:K09408]
RBL2	RB transcriptional corepressor like 2 [KO:K16332]
FASLG	Fas ligand [KO:K04389]
BCL2L11	BCL2 like 11 [KO:K16341]
YWHAZ	tyrosine 3-monooxygenase/tryptophan 5-monooxygenase activation protein zeta [KO:K16197]
YWHAB	tyrosine 3-monooxygenase/tryptophan 5-monooxygenase activation protein beta [KO:K16197]
YWHAQ	tyrosine 3-monooxygenase/tryptophan 5-monooxygenase activation protein theta [KO:K16197]
YWHAE	tyrosine 3-monooxygenase/tryptophan 5-monooxygenase activation protein epsilon [KO:K06630]
YWHAH	tyrosine 3-monooxygenase/tryptophan 5-monooxygenase activation protein eta [KO:K16198]
YWHAG	tyrosine 3-monooxygenase/tryptophan 5-monooxygenase activation protein gamma [KO:K16198]
BAD	BCL2 associated agonist of cell death [KO:K02158]
BCL2L1	BCL2 like 1 [KO:K04570]
BCL2	BCL2 apoptosis regulator [KO:K02161]
CASP9	caspase 9 [KO:K04399] [EC:3.4.22.62]
CREB1	cAMP responsive element binding protein 1 [KO:K05870]
ATF2	activating transcription factor 2 [KO:K04450]
ATF4	activating transcription factor 4 [KO:K04374]
CREB3	cAMP responsive element binding protein 3 [KO:K09048]
CREB3L1	cAMP responsive element binding protein 3 like 1 [KO:K09048]
CREB3L2	cAMP responsive element binding protein 3 like 2 [KO:K09048]
CREB3L3	cAMP responsive element binding protein 3 like 3 [KO:K09048]
CREB3L4	cAMP responsive element binding protein 3 like 4 [KO:K09048]
CREB5	cAMP responsive element binding protein 5 [KO:K09047]
ATF6B	activating transcription factor 6 beta [KO:K09049]
MCL1	MCL1 apoptosis regulator, BCL2 family member [KO:K02539]
RXRA	retinoid X receptor alpha [KO:K08524]
NR4A1	nuclear receptor subfamily 4 group A member 1 [KO:K04465]
IKBKG	inhibitor of nuclear factor kappa B kinase regulatory subunit gamma [KO:K07210]
CHUK	component of inhibitor of nuclear factor kappa B kinase complex [KO:K04467] [EC:2.7.11.10]
IKBKB	inhibitor of nuclear factor kappa B kinase subunit beta [KO:K07209] [EC:2.7.11.10]
RELA	RELA proto-oncogene, NF-kB subunit [KO:K04735]
NFKB1	nuclear factor kappa B subunit 1 [KO:K02580]
MYB	MYB proto-oncogene, transcription factor [KO:K09420]
MDM2	MDM2 proto-oncogene [KO:K06643] [EC:2.3.2.27]
TP53	tumor protein p53 [KO:K04451]
