# Supplementary material for: Identification of genes that promote PI3K pathway activation and prostate tumour formation
Source: Oncogene. 2024 Apr 23;43(24):1824–35. doi: 10.1038/s41388-024-03028-x (PMC11164682; doi:10.1038/s41388-024-03028-x)
Supplement: Supplementary file 3 — Table S2 [file 41388_2024_3028_MOESM3_ESM.xlsx]

## Sheet: Sheet1
Primer name	Sequence (5' - 3')
ion_SpA_F	CGAAGAGTAACCGTTGCTAGGAGAGACCCCTCTCTATGGGCAGTCGGTGATCCTCAGC
SpA_R_GATC	GATCGCTGAGGATCACCGACTGCCATTTTTTTTTTCAAAAAAA
ion_ Sp_pr2 (P1 adapter)	CCTCTCTATGGGCAGTCGGTGATC
HMSp1-SPCR	CGAAGAGTAACCGTTGCTAGGAGAGACC
PB5-1-SPCR	TAAATAAACCTCGATATACAGACCGATAAA
PB3-1-SPCR	CAAAATCAGTGACACTTACCGCATTGACAA
